# Supplementary material for: Multiproxy study of 7500-year-old wooden sickles from the Lakeshore Village of La Marmotta, Italy
Source: Sci Rep. 2022 Sep 2;12:14976. doi: 10.1038/s41598-022-18597-8 (PMC9440057; doi:10.1038/s41598-022-18597-8)
Supplement: Supplementary file 11 — Supplementary Information 11. [file 41598_2022_18597_MOESM11_ESM.xlsx]

## Sheet: MAZZUCCO et al_EXTRACTED_PARAME
ID	TYPE	TOOL	ZONE	AREA	CAT_COD	EXP_SPECIES	Sq	Ssk	Sku	Sp	Sv	Sz	Sa	Smrc1µmbajoelpicomáximo	Smcp10	Sxpp50q97.5	Sals0.2	Strs0.2	StdÁngulodereferencia0°	Sdq	Sdr	Vmp10	Vvp10	Vmpp10	Vmcp10q80	Vvcp10q80	Vvvp80	Spdpoda5	Spcpoda5	S10zpoda5	S5ppoda5	S5vpoda5	Sdapoda5	Shapoda5	Sdvpoda5	Shvpoda5	SkFiltrogausiano0.08mm	SpkFiltrogausiano0.08mm	SvkFiltrogausiano0.08mm	SpqFiltrogausiano0.08mm	SvqFiltrogausiano0.08mm	SmqFiltrogausiano0.08mm	Sds	Ssc	Sfd	Sdcp10q80	Sbi	Sci	Svi
205	EXP	EXP1	A	AREA1	DOMESTICATED CEREALS	T. monococcum	0.0665198	-0.431382	40.8761	0.913468	1.14287	2.05634	0.0333477	95.6986	0.0396439	0.132758	2.64877	0.545946	175.995	0.0474455	0.109531	0.0060362	0.0456803	0.0060362	0.0245344	0.0356156	0.0100647	0.0013246	0.154647	1.29089	0.657636	0.633249	394.561	362.035	5.08576	4.01808	0.0578184	0.0767185	0.0873838	*****	*****	*****	0.0193942	0.0268579	2.30682	0.0601503	0.0782173	0.863349	0.151304
206	EXP	EXP1	A	AREA2	DOMESTICATED CEREALS	T. monococcum	0.04349	-0.411332	22.8873	0.528025	0.524893	1.05292	0.0261945	99.9932	0.0346779	0.0945675	2.3264	0.582347	16.4997	0.0324362	0.0522253	0.00314165	0.0378191	0.00314165	0.0233099	0.0308501	0.00696893	0.00234929	0.0812163	0.898907	0.445831	0.453077	273.077	293.352	2.61057	2.21829	0.0598061	0.066349	0.0711539	0.02586862936	0.29632099620	98.74496525	0.020144	0.0221058	2.40676	0.0541602	0.0905113	0.98454	0.160242
207	EXP	EXP1	A	AREA3	DOMESTICATED CEREALS	T. monococcum	0.0657409	0.676349	16.7132	0.667205	0.584458	1.25166	0.0381842	99.8514	0.0478289	0.147633	2.67506	0.682921	176.996	0.0481392	0.114558	0.00641675	0.054246	0.00641675	0.0307696	0.0435184	0.0107276	0.00334899	0.109296	0.996111	0.536725	0.459386	294.466	213.478	2.44297	2.91655	0.0804269	0.139184	0.123323	*****	*****	*****	0.0188443	0.0345489	2.40458	0.0742873	0.111481	1.08221	0.163179
208	EXP	EXP1	B	AREA1	DOMESTICATED CEREALS	T. monococcum	0.173229	-79.3319	6938.3	0.694857	15.3842	16.079	0.0291557	99.9484	0.0454925	0.0855971	1.55626	0.731283	163.998	0.275366	0.390489	0.0037723	0.049265	0.0037723	0.0195348	0.0398112	0.00945384	2.49925e-05	0.0262854	#NULL!	#NULL!	#NULL!	26.1782	#NULL!	75.9945	#NULL!	0.0630737	0.0522697	0.054541	0.02484739699	0.0742103476	91.48082309	0.0193692	0.0366752	2.0698	0.0593457	0.272505	0.30523	0.0545743
209	EXP	EXP1	B	AREA2	DOMESTICATED CEREALS	T. monococcum	0.0629597	0.577266	16.2033	0.634133	0.545422	1.17955	0.0372236	99.916	0.0453931	0.134975	2.7016	0.694048	3.50569	0.0463631	0.106577	0.00616534	0.0515586	0.00616534	0.0311891	0.0414709	0.0100877	0.003324	0.108856	1.00292	0.552291	0.450626	277.463	199.615	2.35164	2.76965	0.0873405	0.134935	0.11041	*****	*****	*****	0.0182695	0.0349244	2.36336	0.0726599	0.112356	1.07889	0.160225
210	EXP	EXP1	B	AREA3	DOMESTICATED CEREALS	T. monococcum	0.0678879	-9.15528	287.728	1.09324	2.23173	3.32497	0.0300584	1.82025	0.0395658	0.100123	1.95309	0.153114	16.7459	0.0486675	0.103817	0.00386035	0.0434266	0.00386035	0.0243176	0.0345234	0.00890316	0.000524842	0.165402	1.10704	0.540417	0.566627	835.559	976.516	12.612	10.8063	0.0622712	0.0528838	0.0675929	0.02671377076	0.30285929839	98.70195255	0.0193692	0.0229307	2.2484	0.0588403	0.0653023	0.702314	0.131145
211	EXP	EXP1	C	AREA1	DOMESTICATED CEREALS	T. monococcum	0.0549239	0.312912	40.1949	0.863924	0.575603	1.43953	0.0274917	98.5254	0.0331496	0.0970128	2.60562	0.306213	177.233	0.0385009	0.0728485	0.00451388	0.0376638	0.00451388	0.0216424	0.0297906	0.00787323	0.00124962	0.115413	1.08538	0.61513	0.470251	588.321	424.836	4.5211	3.7813	0.0476151	0.0294544	0.0405238	0.02000378078	0.29471515790	99.35132934	0.019869	0.0212908	2.35556	0.0514331	0.0672599	0.783043	0.143348
212	EXP	EXP1	C	AREA2	DOMESTICATED CEREALS	T. monococcum	0.0586603	0.84324	24.4139	0.879592	0.562639	1.44223	0.0334194	97.485	0.0420556	0.123529	2.59056	0.597922	177.241	0.0424761	0.0890079	0.00526899	0.0473244	0.00526899	0.0276811	0.0383229	0.00900152	0.00179946	0.110917	1.14201	0.660582	0.481431	388.54	413.787	3.44001	4.32267	0.0651337	0.0912694	0.0804678	*****	*****	*****	0.0182695	0.0251019	2.29294	0.0660044	0.0719	0.997561	0.153452
213	EXP	EXP1	C	AREA3	DOMESTICATED CEREALS	T. monococcum	0.0463429	-1.28689	82.9178	1.00509	1.06606	2.07116	0.0246076	46.9363	0.0334379	0.0884043	2.30199	0.487674	170.004	0.032887	0.0528264	0.00293634	0.0363742	0.00293634	0.0208354	0.0295236	0.00685059	0.000549835	0.13358	1.04741	0.480859	0.566551	674.089	636.199	7.73802	6.05907	0.0508446	0.0599085	0.0553918	*****	*****	*****	0.0198191	0.0179439	2.33565	0.0503586	0.0482588	0.865745	0.147824
214	EXP	EXP1	D	AREA1	DOMESTICATED CEREALS	T. monococcum	0.0626522	0.508924	38.3762	0.975407	0.795654	1.77106	0.0317994	82.176	0.0375176	0.112861	2.33988	0.599188	20.7546	0.0468849	0.107965	0.00575191	0.043269	0.00575191	0.0247095	0.0342905	0.0089785	0.00162451	0.139659	1.41344	0.784976	0.628463	461.459	299.786	4.56771	3.7383	0.059989	0.119571	0.0939644	*****	*****	*****	0.020044	0.0269786	2.27789	0.0590004	0.0682588	0.845416	0.143307
215	EXP	EXP1	D	AREA2	DOMESTICATED CEREALS	T. monococcum	0.0584682	-0.0224208	13.5038	0.690761	0.524353	1.21511	0.0368998	99.8633	0.0487649	0.134366	2.35001	0.562665	173.499	0.0419409	0.0869996	0.00490796	0.053673	0.00490796	0.0331016	0.0441434	0.0095296	0.0029991	0.0892104	0.935648	0.520137	0.415511	271.849	269.905	2.40712	2.77109	0.0775899	0.0822073	0.0786534	0.03312157932	0.09463785616	87.26324642	0.0185694	0.0289289	2.39575	0.0772451	0.0950069	1.17835	0.162988
216	EXP	EXP1	D	AREA3	DOMESTICATED CEREALS	T. monococcum	0.0376523	0.126422	15.8571	0.532268	0.372335	0.904603	0.0242222	100	0.0332974	0.0867096	2.60151	0.280021	177.002	0.0266277	0.0353253	0.00274327	0.0360403	0.00274327	0.0221402	0.0300218	0.00601843	0.0023243	0.0617504	0.595898	0.363871	0.232027	300.18	385.882	1.87237	2.6861	0.0505349	0.0382486	0.0517086	19.9584464299	82.1827527300	93.12294296	0.019969	0.0188009	2.48219	0.0521624	0.0774324	1.11145	0.159842
217	EXP	EXP1	E	AREA1	DOMESTICATED CEREALS	T. monococcum	0.042791	-0.90492	29.1271	0.47308	0.864941	1.33802	0.0262149	99.9863	0.0363717	0.0911765	2.6771	0.530344	168.497	0.0301347	0.04492	0.00320698	0.0395785	0.00320698	0.0237078	0.0332092	0.00636933	0.00129961	0.089478	0.676492	0.382644	0.293847	369.612	404.649	2.83834	4.05445	0.0595356	0.0638295	0.0651154	*****	*****	*****	0.0197441	0.0207785	2.44016	0.0569171	0.10156	1.11055	0.148847
218	EXP	EXP1	E	AREA2	DOMESTICATED CEREALS	T. monococcum	0.0949315	1.47287	55.1671	1.78812	1.14268	2.93079	0.0385802	0.167687	0.0385716	0.13583	2.20172	0.121339	176.991	0.0665552	0.203226	0.00981669	0.0483879	0.00981669	0.0234241	0.0363269	0.012061	0.000774767	0.240003	1.85336	0.969748	0.883615	395.716	261.602	11.7076	6.07558	0.0520914	0.0683127	0.0711587	0.0218813316	0.27100403379	97.59142676	0.0194941	0.0261454	2.35299	0.0597514	0.055524	0.774441	0.127049
219	EXP	EXP1	E	AREA3	DOMESTICATED CEREALS	T. monococcum	0.0727987	0.191767	22.7257	0.885321	0.873039	1.75836	0.0387008	96.1878	0.0468739	0.159418	2.30546	0.423409	170.997	0.0514252	0.130087	0.00696005	0.0538338	0.00696005	0.0288816	0.0421244	0.0117094	0.0016745	0.137936	1.18101	0.639566	0.54144	477.782	390.863	4.51282	4.28042	0.065544	0.0789842	0.0969141	*****	*****	*****	0.0182945	0.0284763	2.39198	0.0710064	0.0900522	0.96325	0.160846
220	EXP	EXP1	F	AREA1	DOMESTICATED CEREALS	T. monococcum	0.0514336	-1.48641	23.9252	0.50127	0.754851	1.25612	0.0302896	99.9643	0.040021	0.109585	2.81762	0.723047	3.00803	0.0370857	0.0682539	0.00372411	0.0437452	0.00372411	0.0262473	0.0353617	0.00838341	0.00189943	0.0875756	0.970443	0.419289	0.551154	326.049	321.886	2.9323	2.77008	0.0681539	0.0730843	0.0976171	0.03038295521	0.34519220979	97.62350234	0.019994	0.0238832	2.37241	0.0616089	0.115732	0.992081	0.162995
221	EXP	EXP1	F	AREA2	DOMESTICATED CEREALS	T. monococcum	0.063128	0.623846	16.1286	0.666561	0.535202	1.20176	0.0374778	99.8651	0.0468655	0.139681	2.73237	0.700138	176.759	0.0459997	0.104806	0.00612581	0.0529917	0.00612581	0.0313589	0.0429441	0.0100476	0.00314905	0.113095	1.00045	0.55086	0.449588	296.441	245.235	2.71843	2.93784	0.0815435	0.137281	0.114607	*****	*****	*****	0.0187944	0.0341788	2.39796	0.0743026	0.106932	1.11297	0.159162
222	EXP	EXP1	F	AREA3	DOMESTICATED CEREALS	T. monococcum	0.149001	-92.496	9513.53	0.66049	15.5479	16.2084	0.0293202	99.9728	0.0468572	0.0880145	1.51325	0.723281	163.261	0.275496	0.368399	0.00329944	0.0501564	0.00329944	0.0216596	0.0413784	0.00877804	2.49925e-05	0.303894	#NULL!	#NULL!	#NULL!	#NULL!	#NULL!	#NULL!	#NULL!	0.0646682	0.0621763	0.0588578	*****	*****	*****	0.0186694	0.0673438	2.049	0.0630379	0.248715	0.370559	0.0589127
223	EXP	EXP1	G	AREA1	DOMESTICATED CEREALS	T. monococcum	0.0609844	0.173861	15.0313	0.720265	0.51754	1.2378	0.0375017	99.6854	0.0496919	0.135684	2.31672	0.581987	177.239	0.045132	0.101137	0.00522301	0.0549151	0.00522301	0.0328701	0.0453519	0.00956319	0.00274917	0.0988681	0.971957	0.533991	0.437966	257.209	276.842	2.55142	3.06694	0.0687742	0.0648143	0.064899	*****	*****	*****	0.0172698	0.0310036	2.42307	0.0782223	0.0944508	1.12395	0.156814
224	EXP	EXP1	G	AREA2	DOMESTICATED CEREALS	T. monococcum	0.0662438	0.808015	27.4944	1.43	0.774609	2.20461	0.0391375	0.128029	0.050416	0.139743	2.3506	0.583192	137.498	0.0481836	0.114889	0.00571195	0.056128	0.00571195	0.0335198	0.0457582	0.0103698	0.00137459	0.177422	1.14704	0.678395	0.468641	507.928	423.55	6.89937	7.35933	0.0897002	0.117694	0.104522	*****	*****	*****	0.0170699	0.0318542	2.28779	0.0792779	0.0488342	1.01536	0.15654
225	EXP	EXP1	G	AREA3	DOMESTICATED CEREALS	T. monococcum	0.0636944	0.0917487	14.0607	0.717471	0.58148	1.29895	0.0407277	99.6956	0.0556422	0.14157	2.64359	0.684332	176.993	0.0458939	0.104577	0.00510016	0.0607427	0.00510016	0.0374725	0.0505815	0.0101612	0.00352394	0.093903	1.05328	0.607464	0.445814	249.194	222.875	2.89164	2.72842	0.0894551	0.0613763	0.0812425	*****	*****	*****	0.0177197	0.0330685	2.40057	0.0880533	0.100265	1.18222	0.15953
226	EXP	EXP1	H	AREA1	DOMESTICATED CEREALS	T. monococcum	0.0863101	0.61098	19.6086	1.12274	0.921794	2.04453	0.0487734	4.32234	0.0609386	0.189699	2.5347	0.40629	176.748	0.0639193	0.197868	0.00885664	0.0697949	0.00885664	0.0383856	0.0557914	0.0140036	0.00274917	0.141537	1.36503	0.82658	0.538452	390.296	278.83	4.87032	4.26282	0.0785004	0.132376	0.106395	*****	*****	*****	0.0188943	0.0414931	2.4034	0.0941775	0.0853018	1.18563	0.162247
227	EXP	EXP1	H	AREA2	DOMESTICATED CEREALS	T. monococcum	0.0552242	1.258	27.2614	0.949232	0.548183	1.49741	0.0330195	90.1856	0.0425385	0.115567	2.6347	0.630421	168.249	0.0398687	0.0788259	0.00490087	0.0474395	0.00490087	0.0286654	0.0390306	0.00840888	0.00214935	0.105393	1.02945	0.662152	0.367298	366.15	283.567	3.48716	3.35071	0.0688823	0.0967581	0.083578	*****	*****	*****	0.0185194	0.0272416	2.39425	0.0676963	0.0623721	1.06595	0.152268
228	EXP	EXP1	H	AREA3	DOMESTICATED CEREALS	T. monococcum	0.10255	0.0329496	18.3745	1.09446	0.917028	2.01148	0.0567931	7.75803	0.07491	0.214877	2.69162	0.548171	8.74741	0.0716405	0.250016	0.0102416	0.085152	0.0102416	0.0433838	0.0680402	0.0171118	0.00284914	0.150717	1.5495	0.779291	0.770211	317.519	251.397	5.27269	3.24503	0.0771278	0.173598	0.126243	*****	*****	*****	0.0179196	0.0438161	2.35451	0.111423	0.106813	1.20271	0.166863
229	EXP	EXP1	I	AREA1	DOMESTICATED CEREALS	T. monococcum	0.0703433	0.281988	31.2531	1.00951	0.846309	1.85582	0.0362524	41.1154	0.0427515	0.138361	2.28563	0.482073	177.719	0.0512275	0.128721	0.00654175	0.0492933	0.00654175	0.0271014	0.0384846	0.0108086	0.00152454	0.162303	1.34269	0.769706	0.572987	382.44	253.272	4.71304	3.4714	0.0748203	0.166396	0.150429	0.03109791392	0.2758683763	92.81411421	0.0194692	0.0291833	2.31548	0.065586	0.0747784	0.892894	0.153656
230	EXP	EXP1	I	AREA2	DOMESTICATED CEREALS	T. monococcum	0.056501	-0.0987714	21.8307	0.675396	0.78064	1.45604	0.0331314	99.8446	0.0437895	0.120888	2.64495	0.594124	177.227	0.0409586	0.0830151	0.00481866	0.0486083	0.00481866	0.0280452	0.0398278	0.00878045	0.00179946	0.117217	1.02561	0.536832	0.488779	418.356	436.327	4.34008	3.78778	0.0646064	0.0719212	0.0786095	*****	*****	*****	0.0186444	0.0255905	2.36077	0.067873	0.0924645	1.04361	0.155403
231	EXP	EXP1	I	AREA3	DOMESTICATED CEREALS	T. monococcum	0.0862738	-0.423684	20.7757	0.828083	1.03508	1.86316	0.0462321	96.9142	0.0529885	0.203656	2.59104	0.237446	3.74923	0.0606612	0.180081	0.00835397	0.0613421	0.00835397	0.0334789	0.0463231	0.015019	0.00224932	0.145923	1.37089	0.588383	0.782504	420.996	345.788	4.31925	4.75595	0.070312	0.0921842	0.0985451	*****	*****	*****	0.0185194	0.0355966	2.28548	0.0798025	0.117582	0.984181	0.174086
232	EXP	EXP1	J	AREA1	DOMESTICATED CEREALS	T. monococcum	0.0884517	0.673624	20.7787	1.04463	0.793689	1.83832	0.048863	14.1885	0.0586846	0.191258	2.57082	0.215818	3.49501	0.0644369	0.201635	0.00916527	0.0678499	0.00916527	0.0373838	0.0537032	0.0141466	0.0026492	0.156779	1.42656	0.857193	0.569372	338.672	314.026	4.15504	3.77835	0.0759475	0.169011	0.114205	*****	*****	*****	0.0181945	0.0423753	2.35616	0.0910871	0.0941678	1.09873	0.159936
233	EXP	EXP1	J	AREA2	DOMESTICATED CEREALS	T. monococcum	0.0473733	-0.478752	25.4063	0.653886	0.614235	1.26812	0.0290829	99.8958	0.0396535	0.0988431	2.26364	0.527633	176.74	0.0350558	0.0609071	0.00334427	0.0429977	0.00334427	0.026625	0.035709	0.00728878	0.0019994	0.0896128	1.0085	0.51907	0.489431	355.308	405.926	3.37469	3.91627	0.0658172	0.0507911	0.0577528	0.02854881854	0.42650592990	99.44452216	0.0190443	0.0239073	2.42766	0.0623338	0.0789677	1.03517	0.153858
234	EXP	EXP1	J	AREA3	DOMESTICATED CEREALS	T. monococcum	0.0909734	0.718071	16.3715	1.19001	0.644407	1.83442	0.0545556	2.56867	0.0710412	0.199496	2.5841	0.634926	174	0.0677178	0.22507	0.00913459	0.0801757	0.00913459	0.0459227	0.0655613	0.0146144	0.00379886	0.1419	1.48564	0.922922	0.562723	288.063	209.552	4.1949	3.52526	0.113958	0.181861	0.151735	0.07806886006	0.22965028849	94.95119741	0.0184195	0.0506775	2.35282	0.111484	0.0854572	1.27702	0.160645
235	EXP	EXP1	K	AREA1	DOMESTICATED CEREALS	T. monococcum	0.0436883	-0.636317	19.1687	0.475241	0.456747	0.931988	0.0267581	100	0.03636	0.0977206	2.89654	0.726475	163.75	0.0307333	0.0469859	0.00295575	0.0393162	0.00295575	0.0239576	0.0321954	0.00712078	0.00279916	0.059941	0.772762	0.411364	0.361398	301.26	255.521	1.84119	1.84408	0.0576288	0.0655777	0.0773766	25.0031116900	186.575637300	95.56207263	0.0194941	0.0205884	2.39488	0.0561527	0.102606	1.0157	0.162991
236	EXP	EXP1	K	AREA2	DOMESTICATED CEREALS	T. monococcum	0.0503113	0.149748	47.4592	0.743956	0.789458	1.53341	0.0266324	99.7148	0.0335782	0.0917892	2.27277	0.129594	4.4988	0.0376136	0.0682028	0.003876	0.0374538	0.003876	0.0225539	0.0304371	0.00701672	0.00104968	0.118183	0.969635	0.517637	0.451998	675.026	462.442	3.74553	4.1712	0.0558248	0.0509628	0.0571708	*****	*****	*****	0.0195191	0.0207322	2.36025	0.0529915	0.072161	0.848754	0.139466
237	EXP	EXP1	K	AREA3	DOMESTICATED CEREALS	T. monococcum	0.0487169	0.290667	22.899	0.77602	0.556245	1.33226	0.0289022	99.6565	0.0374922	0.105155	2.63924	0.688251	171.498	0.0364156	0.0657693	0.00383946	0.0413316	0.00383946	0.0252216	0.0337494	0.00758217	0.00174947	0.121399	0.975563	0.556762	0.4188	422.022	328.367	3.10456	3.03114	0.0632897	0.0699621	0.0688175	0.02507644736	0.1019808338	91.66464191	0.0191942	0.0253739	2.36471	0.0589711	0.0672186	0.956129	0.155637
238	EXP	P5	D10	AREA1	DOMESTICATED CEREALS	T. aestivum	0.124071	-0.823547	12.904	0.967436	1.32941	2.29685	0.0749922	73.6479	0.111606	0.307923	2.25452	0.368657	28.0105	0.0869156	0.361439	0.00960248	0.121209	0.00960248	0.0608907	0.0994113	0.0217974	0.00272418	0.14029	1.70232	0.701899	1.00043	296.799	307.224	7.33119	5.52487	0.141045	0.204908	0.274585	0.09271802942	0.33395148140	90.19698966	0.01682	0.0533859	2.42957	0.160302	0.155521	1.2361	0.175684
239	EXP	P5	D12	AREA1	DOMESTICATED CEREALS	T. aestivum	0.0878153	0.157527	9.87263	0.722412	0.790635	1.51305	0.0577868	99.212	0.0826539	0.181104	2.62267	0.646863	3.01255	0.0634694	0.199385	0.00793779	0.0905919	0.00793779	0.0535755	0.0779375	0.0126544	0.00507348	0.109438	1.23462	0.652215	0.582406	195.8	173.187	2.76627	3.24596	0.137229	0.163111	0.138185	*****	*****	*****	0.01682	0.0532376	2.47621	0.131513	0.148876	1.41599	0.144102
240	EXP	P5	D13	AREA1	DOMESTICATED CEREALS	T. aestivum	0.0514098	0.601411	15.8294	0.561055	0.544685	1.10574	0.0335006	99.988	0.0464086	0.107394	2.73701	0.73615	163.254	0.0368885	0.0676105	0.00398416	0.0503923	0.00398416	0.0320338	0.0432082	0.00718409	0.00334899	0.0649476	0.821703	0.524533	0.29717	238.497	239.783	2.27343	2.71249	0.0826941	0.0759753	0.0694556	*****	*****	*****	0.0188693	0.026977	2.40542	0.075242	0.103331	1.15046	0.139742
241	EXP	P5	D14	AREA1	DOMESTICATED CEREALS	T. aestivum	0.0718308	0.763603	18.6399	0.89494	0.764391	1.65933	0.0439932	95.378	0.0578362	0.142676	2.31321	0.602804	9.24956	0.0540871	0.14477	0.00687469	0.0647109	0.00687469	0.0391284	0.0545996	0.0101113	0.00342397	0.120393	1.19506	0.646138	0.548925	384.495	234.625	4.40119	3.71847	0.0927071	0.120352	0.115559	*****	*****	*****	0.0181196	0.041514	2.36059	0.0937276	0.0894775	1.20508	0.140766
242	EXP	P5	D2	AREA1	DOMESTICATED CEREALS	T. aestivum	0.177513	0.177106	10.391	1.7153	1.39011	3.10541	0.116739	0.339928	0.175988	0.377312	2.53557	0.412046	10.9907	0.121794	0.704606	0.0147947	0.190783	0.0147947	0.11037	0.16394	0.026843	0.00357393	0.187332	2.57372	1.45094	1.12279	265.725	261.431	6.69176	7.13718	0.259924	0.216709	0.208687	*****	*****	*****	0.0143957	0.0815261	2.53177	0.274309	0.123113	1.43389	0.151217
243	EXP	P5	D2	AREA2	DOMESTICATED CEREALS	T. aestivum	0.133298	-0.0614051	7.9701	0.828102	1.1792	2.0073	0.0884676	92.3214	0.126382	0.303613	2.55851	0.388368	176.75	0.0912017	0.407482	0.0115609	0.137943	0.0115609	0.0830321	0.11688	0.0210634	0.00424872	0.142085	1.60328	0.738135	0.865149	223.597	219.57	4.34659	4.33221	0.16935	0.201026	0.193664	*****	*****	*****	0.0156453	0.065545	2.45272	0.199911	0.21246	1.39519	0.158018
244	EXP	P5	D3	AREA1	DOMESTICATED CEREALS	T. aestivum	0.0926405	0.247582	10.5985	0.837469	0.67936	1.51683	0.0593722	95.8412	0.0819698	0.206467	2.59911	0.604382	157.754	0.0660983	0.215507	0.00818677	0.0901564	0.00818677	0.0538533	0.0755857	0.0145708	0.00397381	0.11877	1.27014	0.703547	0.566589	219.494	220.182	3.02681	3.38473	0.119004	0.135343	0.127445	0.05392370621	0.1502721487	87.33850348	0.016545	0.0494856	2.39859	0.129439	0.130168	1.25544	0.157283
245	EXP	P5	D3	AREA2	DOMESTICATED CEREALS	T. aestivum	0.114322	0.242481	8.43005	0.838597	1.09681	1.93541	0.0767566	93.4464	0.106051	0.248001	2.27205	0.369972	176.747	0.0796633	0.311412	0.0102626	0.116314	0.0102626	0.0733233	0.0991517	0.017162	0.0036739	0.125179	1.29673	0.701577	0.595152	262.237	247.636	4.11043	5.51612	0.173253	0.212236	0.162548	*****	*****	*****	0.0157203	0.0555801	2.49696	0.172475	0.170831	1.38272	0.150121
246	EXP	P5	D4	AREA1	DOMESTICATED CEREALS	T. aestivum	0.114242	0.459677	10.441	0.917652	0.812174	1.72983	0.0718841	85.7471	0.0954751	0.252715	2.58298	0.512426	10.2471	0.0799923	0.314495	0.0113001	0.106775	0.0113001	0.0640361	0.0893369	0.0174381	0.00397381	0.142532	1.33667	0.760644	0.576026	244.181	184.155	3.82138	3.83457	0.157811	0.215419	0.169048	*****	*****	*****	0.0163701	0.0568586	2.45316	0.153373	0.150808	1.30829	0.152642
247	EXP	P5	D4	AREA2	DOMESTICATED CEREALS	T. aestivum	0.109674	-0.0973341	9.88455	0.765002	0.826424	1.59143	0.0683944	97.0583	0.0939202	0.259687	2.35134	0.583937	162.994	0.0798092	0.312011	0.0102002	0.10412	0.0102002	0.0581717	0.0859173	0.0182032	0.00452364	0.138072	1.26462	0.683614	0.581003	221.286	204.848	3.56621	3.50923	0.117757	0.157949	0.154754	0.05523466515	0.24635311030	92.45404274	0.0163701	0.0608507	2.43178	0.144089	0.180396	1.31853	0.165975
248	EXP	P5	D6	AREA1	DOMESTICATED CEREALS	T. aestivum	0.101687	0.294535	10.8786	0.89102	0.849644	1.74066	0.064504	91.4703	0.0901071	0.224636	2.32057	0.575459	162.991	0.0744305	0.272807	0.00963928	0.0997466	0.00963928	0.0576647	0.0842933	0.0154532	0.0043237	0.139553	1.38316	0.786021	0.597135	221.142	214.427	3.51637	3.99296	0.122138	0.180104	0.134476	0.04899337293	0.20007807289	91.27349773	0.0169199	0.0595711	2.4074	0.141958	0.137158	1.37314	0.151968
249	EXP	P5	D7	AREA1	DOMESTICATED CEREALS	T. aestivum	0.153926	1.43282	27.1089	3.06285	1.01584	4.0787	0.0889453	0.0187829	0.117741	0.354739	2.25157	0.191217	3.73706	0.102188	0.498003	0.0156268	0.133367	0.0156268	0.0691057	0.108268	0.0250992	0.00159952	0.214534	1.81778	0.982732	0.835047	576.877	409.089	13.9323	11.3378	0.163848	0.185616	0.199633	*****	*****	*****	0.0153954	0.0537522	2.414	0.177374	0.053938	1.25588	0.16306
250	EXP	P5	D9	AREA1	DOMESTICATED CEREALS	T. aestivum	0.0718878	0.603022	12.777	0.727296	0.563369	1.29066	0.0449565	99.554	0.0607268	0.150337	2.57627	0.581996	12.9976	0.052269	0.135253	0.00710092	0.0678281	0.00710092	0.0394499	0.0574191	0.0104089	0.00379886	0.0967792	1.09438	0.629426	0.46495	238.693	233.349	2.48437	3.37151	0.0880258	0.116138	0.08756	*****	*****	*****	0.0180196	0.038521	2.42947	0.0968686	0.114735	1.31673	0.144794
251	EXP	P5	D9	AREA2	DOMESTICATED CEREALS	T. aestivum	0.115883	0.685966	14.7219	1.45306	0.892465	2.34553	0.0687994	0.584662	0.101415	0.248998	2.31989	0.511355	3.25302	0.084073	0.343946	0.0118666	0.113281	0.0118666	0.0562313	0.0955507	0.0177307	0.0036489	0.165127	1.72875	1.04357	0.685186	300.729	237.081	5.08832	5.25079	0.117475	0.246167	0.177028	*****	*****	*****	0.016795	0.0602001	2.45084	0.151783	0.0910432	1.4566	0.153005
252	EXP	P7	D10	AREA1	DOMESTICATED CEREALS	T. aestivum	0.0873043	-0.236457	13.8512	0.847936	0.737296	1.58523	0.0524194	96.2062	0.0704712	0.197364	2.7384	0.696835	163.742	0.0639035	0.200499	0.00792017	0.0783915	0.00792017	0.0434516	0.0640184	0.0143731	0.00314905	0.127033	1.30358	0.689839	0.613744	271.398	230.265	3.76915	3.47706	0.100314	0.143848	0.140129	0.04819203655	0.2689288473	94.16595700	0.0169699	0.043413	2.41889	0.10747	0.119168	1.21138	0.164632
253	EXP	P7	D10	AREA2	DOMESTICATED CEREALS	T. aestivum	0.0820558	0.443	12.056	0.854387	0.639374	1.49376	0.0516992	96.5287	0.0692371	0.173795	2.68964	0.628901	167.499	0.0582387	0.167918	0.00795634	0.0771937	0.00795634	0.0460444	0.0648206	0.0123731	0.00372388	0.114969	1.15315	0.619355	0.533791	261.741	217.671	3.26393	3.41793	0.109771	0.150663	0.114603	*****	*****	*****	0.0171948	0.0433787	2.45871	0.110864	0.111167	1.32322	0.150789
254	EXP	P7	D11	AREA1	DOMESTICATED CEREALS	T. aestivum	0.0558403	0.00604615	23.1636	0.825536	0.61134	1.43688	0.0336894	99.0238	0.0454342	0.109463	2.34723	0.569518	168.501	0.0411661	0.0839321	0.00446123	0.0498951	0.00446123	0.0303004	0.0419846	0.00791047	0.00204938	0.0953772	1.03969	0.572023	0.467668	318.435	362.989	3.85386	3.96945	0.0775198	0.0718357	0.0738559	0.03084922412	0.2408229707	97.83691989	0.0197191	0.0285029	2.41472	0.0722854	0.0732424	1.04699	0.141662
255	EXP	P7	D9	AREA1	DOMESTICATED CEREALS	T. aestivum	0.0926619	0.379106	17.8226	1.01421	0.954188	1.9684	0.0554643	40.5938	0.0725871	0.190057	2.73118	0.555386	176.746	0.0638037	0.199844	0.0087849	0.0813723	0.0087849	0.0469024	0.0672736	0.0140986	0.00277417	0.132363	1.44564	0.740568	0.705069	318.47	305.879	4.61417	4.77423	0.11928	0.20491	0.163572	*****	*****	*****	0.01677	0.0443497	2.38843	0.114176	0.10349	1.19045	0.152151
256	EXP	P8	D2	AREA1	DOMESTICATED CEREALS	T. aestivum	0.0531341	0.0320186	11.3869	0.554109	0.412192	0.966301	0.0360775	100	0.0515398	0.114503	2.69873	0.60906	163.743	0.0372912	0.0691522	0.00375601	0.055296	0.00375601	0.035569	0.047635	0.00766103	0.00437369	0.0512022	0.825143	0.478312	0.346831	222.341	215.539	2.20739	2.28214	0.0881212	0.0785506	0.0790498	*****	*****	*****	0.0191193	0.0270098	2.42426	0.0832035	0.110025	1.24019	0.144183
257	EXP	P8	D2	AREA2	DOMESTICATED CEREALS	T. aestivum	0.0872828	0.714131	19.2351	1.10945	0.876817	1.98627	0.0522161	4.93056	0.0689456	0.181935	2.28766	0.44124	177.011	0.060811	0.181052	0.00814555	0.077091	0.00814555	0.0447633	0.0643567	0.0127343	0.0023243	0.118576	1.51737	0.906127	0.611245	420.266	364.361	5.69572	7.01428	0.105417	0.126137	0.105378	0.04421940365	0.18076739689	93.64368107	0.0162201	0.0373594	2.3944	0.10912	0.0871819	1.15708	0.145897
258	EXP	P8	D6	AREA1	DOMESTICATED CEREALS	T. aestivum	0.050963	0.368576	11.8969	0.652571	0.397909	1.05048	0.0345041	99.988	0.0487219	0.101708	2.65784	0.2179	172.758	0.034836	0.0603272	0.00402696	0.0527485	0.00402696	0.0337904	0.0457935	0.00695494	0.00337399	0.0525513	0.736308	0.422637	0.31367	248.321	256.421	2.14719	2.60166	0.0800936	0.0709042	0.0742461	0.0328640896	0.12651519419	93.72031162	0.0197691	0.0243372	2.44202	0.0795846	0.087273	1.26183	0.136471
259	EXP	P8	D6	AREA2	DOMESTICATED CEREALS	T. aestivum	0.0538379	0.630865	21.527	0.63777	0.578251	1.21602	0.0340989	99.9129	0.0473414	0.104299	2.34174	0.554009	167.495	0.0382177	0.0724285	0.00414707	0.0514888	0.00414707	0.0325608	0.0442642	0.0072246	0.00309907	0.0622689	1.01502	0.568649	0.446369	289.083	254.949	2.64257	3.23968	0.0767694	0.0712691	0.0606352	*****	*****	*****	0.0195441	0.0257589	2.37934	0.0768251	0.093928	1.12019	0.134192
260	EXP	P8	D7	AREA1	DOMESTICATED CEREALS	T. aestivum	0.0391816	-0.635798	24.0883	0.693909	0.637162	1.33107	0.0274593	99.959	0.0414787	0.0802874	2.21787	0.561045	174.251	0.0301042	0.0447596	0.0021362	0.0436153	0.0021362	0.0283757	0.0381823	0.00543295	0.00194941	0.0537738	0.691498	0.386115	0.305383	328.76	447.454	3.48936	4.10445	0.0732202	0.0452867	0.0505061	0.02868052107	0.14940106510	98.42315603	0.020119	0.0218583	2.52787	0.0665572	0.0612468	1.27603	0.138661
261	EXP	P8	D7	AREA2	DOMESTICATED CEREALS	T. aestivum	0.0466431	0.301748	17.5096	0.553743	0.457193	1.01094	0.0309376	99.9983	0.0444604	0.0942729	2.68617	0.738428	177.008	0.0342897	0.0585628	0.00306866	0.0475287	0.00306866	0.0305509	0.0409751	0.0065535	0.0039988	0.0486881	0.874723	0.502584	0.372139	230.965	204.396	2.10369	2.20414	0.0742646	0.0549628	0.0585056	*****	*****	*****	0.019919	0.0251984	2.38805	0.0715266	0.0942648	1.16704	0.140503
262	EXP	P8	D7	AREA3	DOMESTICATED CEREALS	T. aestivum	0.0399462	0.243537	13.8516	0.512028	0.351541	0.863569	0.0281969	100	0.0421988	0.0816268	2.74685	0.742218	170.498	0.0291307	0.0423683	0.00234823	0.0445472	0.00234823	0.0292589	0.0391201	0.00542711	0.0049985	0.0360644	0.659413	0.396318	0.263095	178.382	183.932	1.43227	1.58461	0.0753666	0.0414558	0.0399273	29.3688656600	57.2931646999	94.13421202	0.0204439	0.022115	2.50492	0.0683786	0.087473	1.28536	0.13586
313	EXP	P3	D1	AREA1	DOMESTICATED CEREALS	H. vulgare	0.187515	-0.00534148	6.82541	1.23412	1.65257	2.88669	0.132983	8.23738	0.20734	0.385705	2.21494	0.401924	176.993	0.135053	0.886521	0.0140162	0.221356	0.0140162	0.134945	0.195833	0.0255236	0.00542337	0.193346	1.91407	0.955221	0.958849	177.627	169.816	5.80294	5.3907	0.309624	0.281189	0.234596	*****	*****	*****	0.0143457	0.122971	2.55879	0.330778	0.201722	1.52578	0.136115
314	EXP	P3	D1	AREA2	DOMESTICATED CEREALS	H. vulgare	0.190277	-0.327605	8.6864	1.07404	1.76683	2.84087	0.130535	28.0053	0.205272	0.391557	2.26966	0.446422	173.757	0.135802	0.883309	0.0142099	0.219481	0.0142099	0.128378	0.191905	0.0275764	0.0049985	0.198319	1.99924	0.934196	1.06505	189.093	174.437	5.57269	5.19215	0.29817	0.267868	0.220845	*****	*****	*****	0.0142707	0.113614	2.5342	0.320283	0.246387	1.47964	0.144927
315	EXP	P3	D2	AREA1	DOMESTICATED CEREALS	H. vulgare	0.228915	0.241022	5.41798	2.02576	1.4362	3.46196	0.168553	0.0939144	0.270428	0.464484	2.22983	0.305455	176.5	0.161149	1.24506	0.0156557	0.286084	0.0156557	0.178274	0.256509	0.0295749	0.00534839	0.225644	2.29211	1.33482	0.957297	181.113	170.662	6.43401	6.41701	0.439237	0.26109	0.233343	*****	*****	*****	0.0142207	0.140681	2.63371	0.434783	0.139192	1.56957	0.129196
316	EXP	P3	V1	AREA1	DOMESTICATED CEREALS	H. vulgare	0.16101	-0.188001	9.18095	1.25422	1.88672	3.14095	0.112205	5.18753	0.17501	0.326914	2.23388	0.414911	163.507	0.118975	0.687051	0.0120975	0.187107	0.0120975	0.112165	0.164987	0.0221194	0.0053234	0.18701	1.87798	0.88549	0.992491	202.514	166.339	6.02286	4.96848	0.241449	0.184062	0.152771	*****	*****	*****	0.0160452	0.108658	2.56489	0.277152	0.161678	1.50567	0.137379
317	EXP	P3	V2	AREA1	DOMESTICATED CEREALS	H. vulgare	0.194237	-1.37333	30.6972	1.80597	3.41227	5.21824	0.123073	0.302536	0.191138	0.363108	2.12574	0.446125	149.001	0.149989	0.967397	0.0145642	0.205702	0.0145642	0.117574	0.17901	0.0266925	0.00389883	0.252669	3.02984	1.28304	1.7468	333.947	242.527	11.9226	8.39128	0.24599	0.218572	0.188292	*****	*****	*****	0.0159452	0.125183	2.52702	0.296584	0.127613	1.36548	0.137422
318	EXP	P6	D1	AREA1	DOMESTICATED CEREALS	H. vulgare	0.110215	0.219167	12.4426	1.2396	1.00114	2.24074	0.0662774	2.69616	0.0924636	0.246672	2.31917	0.600762	177.491	0.0841536	0.344897	0.0112101	0.103674	0.0112101	0.0549866	0.0859574	0.0177168	0.00362391	0.192044	1.60681	0.809572	0.797237	229.899	194.608	4.89044	3.8278	0.122756	0.20021	0.171208	0.08589861677	0.22939098359	92.95845945	0.0172948	0.0680282	2.44027	0.140944	0.102686	1.40229	0.160747
319	EXP	P6	D1	AREA2	DOMESTICATED CEREALS	H. vulgare	0.0975645	0.604455	19.5203	1.58526	0.933542	2.5188	0.0586654	0.141725	0.0749522	0.202573	2.28776	0.627624	158.75	0.0761938	0.283466	0.00959951	0.0845513	0.00959951	0.0509414	0.0697106	0.0148407	0.00334899	0.186365	1.71489	0.919418	0.79547	308.851	230.383	5.35025	5.1047	0.128772	0.189173	0.1591	*****	*****	*****	0.0180446	0.0607004	2.37358	0.120652	0.0669275	1.21635	0.152111
320	EXP	P6	D1	AREA3	DOMESTICATED CEREALS	H. vulgare	0.145207	0.13846	7.90965	1.22867	1.09423	2.3229	0.0976205	5.36978	0.152432	0.317054	2.25086	0.477864	22.7501	0.109087	0.574098	0.0119893	0.164422	0.0119893	0.0947874	0.142784	0.021638	0.00534839	0.177839	1.70227	0.899458	0.80281	194.344	173.413	4.44536	3.81117	0.192085	0.228432	0.199974	0.1102015065	0.2515177898	92.76742568	0.0163951	0.0965884	2.50102	0.237572	0.146527	1.52863	0.149015
321	EXP	P6	D1	AREA4	DOMESTICATED CEREALS	H. vulgare	0.102656	0.0604457	11.898	1.31768	0.809536	2.12722	0.0655794	0.874046	0.0906381	0.233995	2.31855	0.601062	163.004	0.0779349	0.297758	0.0088704	0.0995084	0.0088704	0.0600714	0.0828256	0.0166828	0.00409877	0.15596	1.59268	0.886415	0.706269	212.655	203.89	3.97603	3.84738	0.137354	0.151529	0.163907	0.07328464494	0.22855692459	91.41307548	0.0177947	0.0632506	2.43213	0.142897	0.0876296	1.31019	0.162511
322	EXP	P6	D2	AREA1	DOMESTICATED CEREALS	H. vulgare	0.0908291	0.197681	11.6361	0.989788	0.862951	1.85274	0.058911	61.6005	0.081429	0.201441	2.3262	0.624178	11.4978	0.0691092	0.235134	0.00788201	0.0893105	0.00788201	0.0551969	0.0751811	0.0141295	0.00404878	0.150113	1.38696	0.802937	0.584021	234.909	189.328	3.93688	3.33358	0.124401	0.143064	0.147685	0.06839799423	0.2115082848	92.19431597	0.0173198	0.0601279	2.43196	0.130379	0.105364	1.30191	0.155561
323	EXP	P6	D2	AREA2	DOMESTICATED CEREALS	H. vulgare	0.0902229	0.584274	16.4917	1.22988	0.885057	2.11494	0.0553706	1.82024	0.0717408	0.18782	2.27249	0.632675	177.244	0.0709331	0.24618	0.00894167	0.0806821	0.00894167	0.0492194	0.0673896	0.0132926	0.00349895	0.173358	1.58367	0.896158	0.687512	313.769	234.101	4.65638	4.47745	0.125774	0.185871	0.143891	*****	*****	*****	0.0178446	0.0605646	2.36591	0.116609	0.0814302	1.26452	0.14733
324	EXP	P6	D2	AREA3	DOMESTICATED CEREALS	H. vulgare	0.105189	0.243873	13.2025	1.10156	0.988883	2.09044	0.0631459	8.46143	0.0871751	0.229017	2.35211	0.656048	2.76277	0.0808044	0.319166	0.0105036	0.0976787	0.0105036	0.0531385	0.0810665	0.0166122	0.0036739	0.183461	1.6412	0.866341	0.774864	260.863	210.053	4.90453	4.0936	0.125971	0.207288	0.173784	0.07896032156	0.28743506140	94.24967103	0.0177447	0.0645711	2.34975	0.134205	0.111009	1.36124	0.157928
325	EXP	P6	D2	AREA4	DOMESTICATED CEREALS	H. vulgare	0.129122	0.243873	9.41023	1.23956	1.01364	2.25321	0.0853304	3.59668	0.125413	0.285791	2.24889	0.507142	17.006	0.0979762	0.465597	0.0112363	0.136649	0.0112363	0.0809467	0.1172	0.019449	0.00489853	0.172709	1.42833	0.753571	0.674762	199.37	191.436	4.10388	4.02121	0.173291	0.214738	0.184015	0.08959003923	0.28141577080	93.40821038	0.0173448	0.0833383	2.49541	0.198147	0.124092	1.43739	0.150625
326	EXP	P6	D3	AREA1	DOMESTICATED CEREALS	H. vulgare	0.141618	0.556904	8.72497	1.20363	0.834402	2.03803	0.0923681	5.96244	0.140312	0.302523	2.26537	0.359277	160.488	0.100011	0.487616	0.0132265	0.153539	0.0132265	0.0846861	0.132772	0.020767	0.00494851	0.161211	1.59373	0.915253	0.678478	218.341	188.528	3.71014	4.40834	0.171609	0.239399	0.205018	*****	*****	*****	0.0148206	0.0811871	2.46825	0.217457	0.144979	1.50495	0.146641
327	EXP	P6	D3	AREA2	DOMESTICATED CEREALS	H. vulgare	0.126863	0.522012	9.41672	1.35295	0.928948	2.28189	0.08229	1.68183	0.122409	0.262338	2.30876	0.485497	177.007	0.0925881	0.41976	0.0122107	0.134619	0.0122107	0.0750233	0.116287	0.0183322	0.0046486	0.161468	1.65902	0.944048	0.714974	239.961	191.352	4.38218	4.92247	0.191247	0.242096	0.186824	0.11943106689	0.2585562374	95.48804110	0.0151205	0.0781269	2.47073	0.19131	0.11034	1.5087	0.144504
328	EXP	P6	D3	AREA3	DOMESTICATED CEREALS	H. vulgare	0.158837	-0.235707	8.57779	1.0948	1.07018	2.16498	0.103966	17.4207	0.155174	0.351216	2.3352	0.54875	171.248	0.116022	0.651953	0.0132748	0.168449	0.0132748	0.0974765	0.143202	0.025246	0.00584824	0.174919	1.9886	0.994939	0.993663	186.444	150.392	4.7949	3.51366	0.209813	0.241659	0.213575	*****	*****	*****	0.0159702	0.0954281	2.52121	0.240679	0.187521	1.44307	0.158943
329	EXP	P6	D3	AREA4	DOMESTICATED CEREALS	H. vulgare	0.133275	0.0584606	5.95953	1.03681	0.772908	1.80972	0.0940871	34.6966	0.150763	0.284646	2.23743	0.538184	149.995	0.100321	0.495957	0.00975303	0.160516	0.00975303	0.0946794	0.141564	0.0189527	0.00662301	0.162987	1.49751	0.785524	0.711982	145.202	138.547	3.30049	2.97321	0.241117	0.189914	0.170857	0.1190670158	0.20620979710	93.22817783	0.0162701	0.0998182	2.57586	0.236243	0.162988	1.53793	0.142207
330	EXP	P6	D4	AREA1	DOMESTICATED CEREALS	H. vulgare	0.137747	0.347517	10.9442	1.30421	1.23614	2.54035	0.0892674	2.65772	0.133996	0.277152	2.3101	0.4836	167.755	0.100149	0.485322	0.0126825	0.146679	0.0126825	0.0842153	0.126979	0.0197003	0.00409877	0.200665	1.96292	1.11027	0.852649	246.117	199.349	5.43469	5.45881	0.177618	0.19149	0.132999	*****	*****	*****	0.0151455	0.0863026	2.45057	0.211193	0.126782	1.48662	0.143018
331	EXP	P6	D4	AREA2	DOMESTICATED CEREALS	H. vulgare	0.125993	-0.159311	11.0254	1.11562	1.06022	2.17584	0.0798577	10.2671	0.118242	0.264834	2.66422	0.688996	171.502	0.0928379	0.420949	0.0113756	0.129617	0.0113756	0.0724164	0.110191	0.0194264	0.00489853	0.171202	1.71801	0.892509	0.825501	229.901	169.026	4.79077	3.54681	0.149151	0.200737	0.168313	0.08830536031	0.20455755210	91.66552020	0.01677	0.0781352	2.43646	0.182607	0.13714	1.45479	0.154186
332	EXP	P6	D5	AREA1	DOMESTICATED CEREALS	H. vulgare	0.133149	0.540881	7.42603	1.07319	0.753715	1.8269	0.0904436	19.6911	0.141902	0.263986	2.23794	0.457093	171.505	0.0967306	0.459425	0.0119603	0.153863	0.0119603	0.088085	0.136186	0.0176767	0.00574827	0.16173	1.4599	0.826268	0.633629	175.09	157.215	3.1265	3.7054	0.200678	0.217291	0.179297	*****	*****	*****	0.0152204	0.0897582	2.54035	0.224271	0.156651	1.58976	0.132759
333	EXP	P6	D5	AREA2	DOMESTICATED CEREALS	H. vulgare	0.134777	0.644975	9.00355	1.41766	0.956751	2.37441	0.0881778	1.28189	0.140703	0.26114	2.20528	0.563741	163.25	0.102396	0.513093	0.0129618	0.153665	0.0129618	0.0809458	0.135894	0.017771	0.00547336	0.187332	1.86538	1.03506	0.830319	185.96	157.431	4.26206	4.2414	0.18861	0.238686	0.185263	*****	*****	*****	0.016695	0.0969255	2.50614	0.21684	0.113503	1.62536	0.131855
334	EXP	P6	D6	AREA1	DOMESTICATED CEREALS	H. vulgare	0.127051	-0.145689	10.2432	1.01697	1.04939	2.06637	0.0809003	41.2113	0.122925	0.279801	2.28701	0.477804	20.5028	0.0945622	0.4307	0.0109703	0.133895	0.0109703	0.0722158	0.113807	0.0200882	0.00447366	0.171139	1.65531	0.810028	0.845285	204.037	188.839	4.42574	3.38569	0.160383	0.174846	0.184404	0.09376569961	0.2234121902	91.65011635	0.0169199	0.0759538	2.46402	0.186023	0.154647	1.4259	0.158112
335	EXP	P6	D6	AREA2	DOMESTICATED CEREALS	H. vulgare	0.120417	0.268365	13.9396	1.60605	1.11738	2.72343	0.0726196	0.19668	0.10882	0.249674	2.3363	0.453858	170.499	0.0901685	0.391885	0.0115705	0.12039	0.0115705	0.0610083	0.101327	0.0190637	0.00327402	0.183382	1.87476	1.01634	0.858421	272.233	239.731	6.57988	5.1781	0.124622	0.178973	0.152462	*****	*****	*****	0.0172698	0.0697221	2.4351	0.162335	0.0847571	1.43212	0.158314
336	EXP	P6	D7	AREA1	DOMESTICATED CEREALS	H. vulgare	0.118935	-0.104174	11.1849	1.14952	1.08628	2.2358	0.0753582	6.54423	0.110614	0.259975	2.27354	0.456127	9.49575	0.0876916	0.371303	0.0103708	0.120984	0.0103708	0.0669314	0.102039	0.0189456	0.00389883	0.167131	1.66855	0.856815	0.811732	247.979	216.606	5.35379	3.59673	0.14627	0.161803	0.156798	0.08283913381	0.2583951726	95.29542152	0.0163451	0.0709042	2.43796	0.16897	0.12228	1.37584	0.159294
337	EXP	P6	D7	AREA2	DOMESTICATED CEREALS	H. vulgare	0.132597	0.0870013	10.3149	0.946557	1.17385	2.1204	0.0820876	77.6732	0.12919	0.283784	2.30924	0.496807	170.503	0.0979755	0.464479	0.0124001	0.14159	0.0124001	0.071375	0.120773	0.0208167	0.0046736	0.159534	1.80521	0.797846	1.00737	195.521	188.658	3.83728	3.54134	0.134583	0.181595	0.151583	*****	*****	*****	0.016595	0.0745879	2.46884	0.192148	0.181051	1.50634	0.156992
388	ARCHAEOLOGICAL	44297-3	ZONA1	AREA1			0.0655192	-3.19471	37.7461	0.483321	1.17232	1.65564	0.0385344	99.8532	0.0576656	0.138936	2.80572	0.654748	8.74845	0.0449581	0.0997048	0.00398771	0.061653	0.00398771	0.0336983	0.0514446	0.0102084	0.00309907	0.0592484	1.22473	0.377438	0.847288	401.807	264.946	6.22254	2.83176	0.0931327	0.0844151	0.137299	0.04362448619	0.23736585390	94.44051937	0.0180446	0.0280627	2.35957	0.0851433	0.164264	1.16559	0.155807
389	ARCHAEOLOGICAL	44297-3	ZONA1	AREA2			0.0519922	-2.57733	26.8137	0.307373	0.792264	1.09964	0.0326818	99.9915	0.0497123	0.101099	2.86382	0.664306	171.479	0.0349772	0.0609048	0.0029096	0.0526219	0.0029096	0.0309853	0.0448977	0.0077242	0.00394881	0.0409629	0.845905	0.24427	0.601636	247.066	241.468	3.27978	2.28531	0.0828524	0.0544881	0.0972646	0.03662289223	0.2816066659	96.84536973	0.0183195	0.0235799	2.41247	0.0758834	0.217731	1.20083	0.148565
390	ARCHAEOLOGICAL	44297-3	ZONA1	AREA3			0.0524069	-2.10148	16.4152	0.360445	0.527047	0.887492	0.0337281	100	0.0512915	0.119298	2.76067	0.52218	2.75834	0.0341772	0.0582068	0.00267467	0.0539661	0.00267467	0.0316573	0.0453197	0.00864644	0.00529841	0.033725	0.714444	0.232936	0.481508	197.24	189.5	2.59973	1.66882	0.0884651	0.0557767	0.112912	39.4970105499	217.343972299	94.47701673	0.0185444	0.0222452	2.4346	0.0769768	0.180272	1.19167	0.164987
391	ARCHAEOLOGICAL	44297-3	ZONA1	AREA4			0.0483289	-0.0028774	44.8177	0.905943	0.703699	1.60964	0.0300646	97.2684	0.0452849	0.101574	2.77629	0.663678	12.7479	0.0334317	0.0551829	0.00255626	0.0478412	0.00255626	0.0280626	0.0403983	0.00744288	0.00159952	0.0465826	0.838775	0.352083	0.486692	473.148	539.848	5.07344	5.14637	0.0697293	0.0387539	0.0627955	0.02963388331	0.13661710220	96.86599139	0.0189193	0.0211813	2.43888	0.0684608	0.0571958	1.13792	0.154005
392	ARCHAEOLOGICAL	44297-3	ZONA1	AREA5			0.0396595	-1.98098	15.96	0.199413	0.449498	0.648911	0.0262393	100	0.0403012	0.0892293	2.94046	0.759242	97.749	0.0274707	0.0376366	0.00196727	0.042268	0.00196727	0.025469	0.03599	0.00627795	0.00657303	0.0289921	0.565049	0.169533	0.395515	162.886	148.887	1.52086	0.966584	0.0636481	0.0431132	0.0790499	28.0666951100	197.546657399	95.97121731	0.0191942	0.0198899	2.47302	0.0614599	0.272842	1.22954	0.158296
393	ARCHAEOLOGICAL	44297-3	ZONA2	AREA1			0.0645348	-1.82193	20.6566	0.736107	0.858612	1.59472	0.0404746	99.3206	0.059105	0.142058	2.70345	0.510781	177.237	0.042685	0.0904849	0.00399364	0.0630991	0.00399364	0.0373619	0.0527441	0.010355	0.0026742	0.057625	0.952582	0.429524	0.523058	298.209	305.33	4.28482	3.90906	0.0946677	0.073977	0.0857486	*****	*****	*****	0.0176947	0.0270985	2.46367	0.0901059	0.098829	1.16324	0.160456
394	ARCHAEOLOGICAL	44297-3	ZONA2	AREA2			0.051216	-1.45861	13.4493	0.314728	0.626407	0.941135	0.0339529	100	0.0516146	0.113587	2.68984	0.570774	3.76245	0.0350705	0.0613943	0.0029991	0.0546134	0.0029991	0.0323331	0.0466159	0.00799751	0.0053234	0.03835	0.743854	0.277498	0.466355	213.284	181.523	2.31024	1.7034	0.0818075	0.0565307	0.100232	34.98899188	238.8441579	96.03049176	0.0174947	0.0244544	2.45878	0.0789498	0.210858	1.27716	0.156153
395	ARCHAEOLOGICAL	44297-3	ZONA2	AREA3			0.0540903	-1.01988	9.05411	0.407355	0.449918	0.857273	0.0372481	100	0.0565846	0.129614	2.68713	0.56256	8.25213	0.036185	0.0653792	0.00298653	0.0595711	0.00298653	0.0361686	0.0507824	0.00878868	0.00572328	0.0374064	0.714113	0.318955	0.395158	186.713	168.648	2.35198	1.57603	0.0981221	0.0586154	0.0974405	42.7217766600	146.8224884	92.92267194	0.0169699	0.0247111	2.49997	0.0869511	0.163528	1.28232	0.162482
396	ARCHAEOLOGICAL	44297-3	ZONA2	AREA4			0.0448399	-1.6126	13.9831	0.256767	0.642838	0.899605	0.0299265	100	0.0452665	0.106383	2.91397	0.710256	163.498	0.0303352	0.0458373	0.00233308	0.0475993	0.00233308	0.0286788	0.0402672	0.00733214	0.00459862	0.0312802	0.656153	0.198012	0.458141	218.48	199.445	2.29708	1.59473	0.0688195	0.0363335	0.0686402	28.5398640099	126.272442100	94.90697505	0.0188194	0.020289	2.4753	0.0689466	0.228508	1.21453	0.163518
397	ARCHAEOLOGICAL	44297-3	ZONA2	AREA5			0.0403693	-1.89601	15.384	0.217597	0.50403	0.721627	0.0267326	100	0.0404512	0.0931731	2.91163	0.713932	19.9932	0.0274951	0.0378096	0.0020247	0.042476	0.0020247	0.0255738	0.0359092	0.0065668	0.00547336	0.0287633	0.576256	0.178114	0.398142	180.524	170.531	1.58877	1.1271	0.0657343	0.0349862	0.0633758	27.3541164499	134.808447699	95.98861359	0.0194941	0.019146	2.4475	0.0614824	0.246897	1.20353	0.162668
398	ARCHAEOLOGICAL	44297-3	ZONA2	AREA6			0.0524893	-2.23191	18.7943	0.435129	0.738419	1.17355	0.0341049	99.9863	0.0501378	0.13051	3.04847	0.685875	168	0.0343637	0.0587935	0.00249554	0.0526335	0.00249554	0.03154	0.043304	0.0093295	0.00307408	0.0371666	0.778016	0.239868	0.538148	274.405	280.11	3.67909	2.12571	0.0755954	0.0481413	0.0882109	0.03283344494	0.30929965149	98.47587158	0.0185194	0.0218056	2.47143	0.0748437	0.142439	1.11699	0.177741
399	ARCHAEOLOGICAL	44297-3	ZONA3	AREA1			0.0562622	-2.7419	20.9428	0.239467	0.726892	0.966359	0.035465	100	0.0526078	0.142988	3.11314	0.726209	13.2515	0.0366039	0.0666303	0.00233164	0.0549393	0.00233164	0.0331128	0.0451532	0.00978608	0.0049985	0.032475	0.752025	0.192952	0.559074	184.057	184.84	2.25659	1.53879	0.0932013	0.0528267	0.149645	38.8829262699	232.308894000	91.74086592	0.0188194	0.0224854	2.49305	0.0782663	0.328679	1.06157	0.173937
400	ARCHAEOLOGICAL	44297-3	ZONA3	AREA2			0.0559339	-2.6868	29.5906	0.393894	1.0877	1.48159	0.0354015	99.9743	0.0530004	0.133523	3.04984	0.740057	98.7518	0.0368614	0.0676726	0.00279341	0.0557934	0.00279341	0.0323523	0.0463777	0.00941577	0.00237429	0.0441671	0.794069	0.190347	0.603722	320.807	311.245	4.5972	2.8738	0.0825399	0.0457695	0.0766563	0.03453003069	0.1291988842	94.54562178	0.0188443	0.0235738	2.42467	0.0787304	0.173488	1.13647	0.168338
401	ARCHAEOLOGICAL	44297-3	ZONA3	AREA3			0.0574637	-2.40992	17.3309	0.367915	0.743783	1.1117	0.0363098	99.9915	0.0539922	0.146933	3.00291	0.749321	11.501	0.0387906	0.07479	0.00260768	0.0565999	0.00260768	0.0328139	0.0462911	0.0103089	0.00382385	0.0391969	0.811719	0.24511	0.566609	228.126	234.253	2.88146	2.21554	0.0834286	0.0584679	0.118076	0.03664944915	0.20139889899	93.11461688	0.0195691	0.0228907	2.5044	0.0791049	0.194373	1.10147	0.179398
402	ARCHAEOLOGICAL	44297-3	ZONA3	AREA4			0.076821	-10.7179	281.771	0.832532	2.55565	3.38819	0.0373491	98.5249	0.05395	0.126701	2.34602	0.511147	166.5	0.0550891	0.132664	0.0036958	0.0576463	0.0036958	0.0320432	0.0471458	0.0105005	0.000349895	0.0863322	1.46838	0.437482	1.0309	454.477	159.653	13.1343	3.72371	0.0802341	0.0432349	0.08728	0.03260548498	0.2257576979	96.40049510	0.0195441	0.0243336	2.35661	0.0791885	0.101261	0.855685	0.136688
403	ARCHAEOLOGICAL	44297-3	ZONA3	AREA5			0.0616174	-3.29704	41.1887	0.363548	1.47681	1.84035	0.037143	99.9693	0.0545589	0.147571	3.04456	0.70602	162.993	0.0409088	0.0821349	0.0031444	0.0577037	0.0031444	0.0327436	0.0471684	0.0105352	0.00149955	0.0513656	1.08021	0.28642	0.793788	443.185	462.777	7.5102	5.06941	0.087595	0.0775359	0.151127	0.03879697892	0.25593769700	92.79479539	0.0188443	0.0240396	2.3735	0.0799119	0.213068	1.06468	0.170978
404	ARCHAEOLOGICAL	44297-3	ZONA3	AREA6			0.0647006	-1.7637	10.8932	0.391838	0.578836	0.970674	0.0429549	100	0.0642173	0.175903	3.09074	0.739151	3.75272	0.042592	0.0904081	0.00290321	0.0671205	0.00290321	0.039528	0.054972	0.0121485	0.00552334	0.0403512	0.668995	0.223638	0.445358	160.178	172.841	2.38178	1.61808	0.105671	0.0554761	0.124897	45.0935279699	157.799574400	89.50130536	0.0189943	0.0274247	2.50674	0.0944998	0.211007	1.15106	0.187765
405	ARCHAEOLOGICAL	44297-3	ZONA4	AREA1			0.0692682	-3.58155	42.6204	0.327995	1.85906	2.18705	0.0419485	99.9556	0.061353	0.177959	3.12479	0.755773	3.00657	0.0466672	0.105879	0.0028786	0.0642316	0.0028786	0.0365794	0.0514236	0.012808	0.00104968	0.0531791	1.24858	0.22548	1.0231	377.2	834.092	7.55188	7.91281	0.0896795	0.045546	0.114307	0.03709528707	0.2269868538	94.71604392	0.0183695	0.024074	2.32752	0.0880025	0.280374	1.00549	0.184904
406	ARCHAEOLOGICAL	44297-3	ZONA4	AREA2			0.0633933	-2.62726	18.6433	0.317883	0.769798	1.08768	0.039449	99.9898	0.0581476	0.169424	3.02758	0.760305	93.2633	0.0423517	0.0888825	0.00271993	0.0608676	0.00271993	0.034809	0.049057	0.0118107	0.00419874	0.0359801	0.841801	0.19911	0.64269	215.733	206.395	3.26721	1.6676	0.101919	0.0527778	0.161304	0.04404349518	0.22467386419	90.44536051	0.0183445	0.02341	2.44966	0.083866	0.263328	1.05228	0.186308
407	ARCHAEOLOGICAL	44297-3	ZONA4	AREA3			0.0758496	-2.13773	13.764	0.326713	0.715363	1.04208	0.0472517	99.9925	0.0679068	0.213498	3.16521	0.719532	176.752	0.0482062	0.115521	0.00376307	0.0716696	0.00376307	0.0404552	0.0568738	0.0147958	0.00479856	0.0417575	0.84143	0.290893	0.550537	181.591	193.119	2.6706	1.85555	0.0952539	0.088397	0.167979	0.04316285323	0.27467745719	92.03838641	0.0180946	0.0265243	2.48658	0.0973288	0.324021	1.05283	0.195068
408	ARCHAEOLOGICAL	44297-3	ZONA4	AREA4			0.0642468	-1.45961	20.0608	0.940504	1.10863	2.04914	0.0410905	90.6427	0.0613284	0.166049	3.10304	0.740132	2.9934	0.0413142	0.0844509	0.00318628	0.0645143	0.00318628	0.0373896	0.0531624	0.0113519	0.00139958	0.0633418	1.07202	0.43643	0.635592	407.327	584.314	6.77303	6.3161	0.0975516	0.0560351	0.140715	0.04301153846	0.2105438724	91.39788505	0.0189943	0.0261844	2.48378	0.0905523	0.0749112	1.13928	0.176693
409	ARCHAEOLOGICAL	44297-3	ZONA4	AREA5			0.0675542	-1.8421	11.7438	0.340065	0.690652	1.03072	0.0444474	99.9966	0.0654926	0.185134	3.05581	0.75161	94.0071	0.0445104	0.0988592	0.00307204	0.0685644	0.00307204	0.04035	0.0556099	0.0129545	0.00494851	0.0404012	0.815417	0.254266	0.561152	179.699	192.285	2.78081	1.80273	0.113654	0.0633077	0.164569	0.04901852662	0.1886627065	87.51240224	0.0190193	0.0262211	2.4949	0.09596	0.266801	1.11701	0.191764
410	ARCHAEOLOGICAL	44297-3	ZONA5	AREA1			0.0660376	-2.17125	13.6246	0.275393	0.682865	0.958258	0.0427306	100	0.063064	0.180002	3.20955	0.775132	92.7722	0.041836	0.0872318	0.00275724	0.0658212	0.00275724	0.0384117	0.0528203	0.0130008	0.00492352	0.0359871	0.790084	0.214852	0.575231	186.933	187.119	3.05141	1.62989	0.101461	0.0538963	0.146269	43.5196729700	173.9803599	89.04289002	0.0177697	0.024074	2.48781	0.0912319	0.344119	1.08729	0.19687
411	ARCHAEOLOGICAL	44297-3	ZONA5	AREA2			0.0725369	-2.92943	20.5104	0.308935	0.942929	1.25186	0.0429817	99.9724	0.0630975	0.199539	3.45805	0.809334	101.746	0.0449496	0.10041	0.00317535	0.0662727	0.00317535	0.0354447	0.0520443	0.0142284	0.00307408	0.0383596	0.908687	0.253864	0.654823	236.487	265.36	4.43252	2.44393	0.098297	0.0644878	0.206372	0.04660148178	0.29469143959	90.57826794	0.0175697	0.0226238	2.4209	0.0874895	0.325622	1.01337	0.196154
413	ARCHAEOLOGICAL	44297-3	ZONA5	AREA4			0.0643253	-1.98669	13.1279	0.355042	0.877677	1.23272	0.0418059	99.9915	0.0614157	0.179126	3.14135	0.75496	87.0046	0.0419143	0.0873298	0.00282973	0.0642455	0.00282973	0.0371893	0.0516597	0.0125858	0.00342397	0.0399547	0.851463	0.280503	0.57096	235.004	260.801	3.84279	2.48782	0.0969455	0.0521762	0.130088	0.04141223048	0.18545724769	91.39614871	0.0172698	0.0241431	2.49319	0.0888491	0.234804	1.08744	0.195659
414	ARCHAEOLOGICAL	44297-3	ZONA5	AREA5			0.0568733	-4.70902	79.4655	0.310517	1.41518	1.7257	0.0344967	99.9505	0.0518686	0.123581	2.94713	0.738076	93.2514	0.0396581	0.0771337	0.0026104	0.0544786	0.0026104	0.0319983	0.0454127	0.00906582	0.0019994	0.0527952	0.959779	0.286746	0.673033	370.628	440.764	5.9392	4.49501	0.0857065	0.055457	0.122465	0.03885844224	0.96778317439	99.30846773	0.0193942	0.0246002	2.39981	0.077411	0.235198	1.07376	0.159404
415	ARCHAEOLOGICAL	44297-3	ZONA5	AREA6			0.0597655	-4.11709	53.8039	0.430665	1.33466	1.76532	0.0348592	99.9454	0.0512142	0.147835	3.06166	0.712897	163.264	0.0388596	0.0738766	0.00276219	0.0539766	0.00276219	0.0301179	0.0436831	0.0102935	0.00147456	0.0443272	0.719996	0.227955	0.492041	305.968	559.603	6.16728	4.68865	0.0906851	0.0549643	0.150017	0.03993109533	0.23221788509	91.92418764	0.0192692	0.0217521	2.47114	0.0738009	0.165574	1.01895	0.172231
416	ARCHAEOLOGICAL	44297-3	ZONA6	AREA1			0.0644952	-2.89659	21.5114	0.376524	0.830623	1.20715	0.0386812	99.9573	0.0575204	0.1715	3.01255	0.685066	42.5	0.041801	0.0869302	0.00285439	0.0603752	0.00285439	0.0329648	0.0483062	0.012069	0.00337399	0.0386686	0.95704	0.248143	0.708897	205.341	271.609	3.37558	2.58308	0.0889913	0.0590959	0.150202	0.04080162497	0.24760210420	92.85850474	0.0186444	0.0222596	2.37314	0.081271	0.215695	1.03694	0.187131
417	ARCHAEOLOGICAL	44297-3	ZONA6	AREA2			0.0517243	-2.53696	20.3834	0.26506	0.738516	1.00358	0.0328333	99.9966	0.0489104	0.133887	3.06087	0.727257	101.987	0.0338352	0.0570248	0.00228033	0.0511912	0.00228033	0.0298564	0.0418676	0.00932355	0.00409877	0.0324593	0.750034	0.206783	0.543251	217.483	217.014	3.0471	1.67202	0.0786986	0.0423849	0.110976	0.03306243056	0.20625728130	94.28546663	0.0187944	0.0212764	2.43907	0.0717233	0.258838	1.10247	0.180255
418	ARCHAEOLOGICAL	44297-3	ZONA6	AREA3			0.0496649	-3.0974	27.6211	0.255349	0.7267	0.982049	0.0296275	100	0.0443122	0.111295	3.00879	0.747611	177.248	0.0328432	0.0539082	0.00250031	0.046813	0.00250031	0.0263783	0.0386687	0.00814425	0.00384884	0.0327799	0.731016	0.188716	0.542299	253.889	235.47	2.86406	1.97573	0.0595992	0.0309998	0.0511432	24.9600254799	212.600707699	98.37519804	0.0192942	0.0198231	2.39074	0.0650463	0.254772	1.07983	0.163984
419	ARCHAEOLOGICAL	44297-3	ZONA6	AREA4			0.0552743	-2.26802	15.32	0.22494	0.595842	0.820782	0.0347214	100	0.0508848	0.151364	3.24289	0.7782	98.5109	0.03539	0.0624871	0.00261927	0.0535038	0.00261927	0.0305119	0.0430481	0.0104557	0.00554833	0.0326847	0.709004	0.191925	0.517079	183.026	174.677	2.36423	1.31439	0.0794314	0.0517606	0.102165	33.8991133800	176.230069500	93.17571909	0.0185694	0.0216706	2.47919	0.0735605	0.354746	1.08549	0.18916
420	ARCHAEOLOGICAL	44297-3	ZONA6	AREA5			0.0511476	-2.29898	23.4698	0.388824	0.793071	1.18189	0.0326695	99.9797	0.0494446	0.116303	3.06617	0.759753	12.2506	0.0340967	0.0579804	0.00273588	0.0521801	0.00273588	0.0303296	0.0438664	0.00831367	0.00347396	0.0381115	0.785666	0.273392	0.512274	246.578	263.017	2.80568	2.22529	0.0749697	0.0446431	0.0601689	0.031667938	0.1018351908	94.48629115	0.0183695	0.0225065	2.4943	0.0741961	0.159218	1.18732	0.162543
421	ARCHAEOLOGICAL	44297-3	ZONA6	AREA6			0.0584464	-2.78463	23.4197	0.368983	0.793753	1.16274	0.034847	99.988	0.0516779	0.140942	3.01366	0.692215	176.509	0.0376297	0.0704814	0.00301922	0.0546976	0.00301922	0.0300711	0.0444319	0.0102656	0.0036739	0.0426702	0.878162	0.312875	0.565287	267.833	250.011	3.13516	2.19747	0.0756469	0.0501709	0.103761	0.03371954495	0.1972782408	94.51523081	0.0188943	0.0229216	2.41632	0.0745029	0.196152	1.06775	0.175642
422	ARCHAEOLOGICAL	44297-3	ZONA7	AREA1			0.0496339	-2.73203	27.3201	0.248176	0.965896	1.21407	0.0314653	99.9932	0.0482729	0.100928	2.75336	0.654192	106.989	0.0340652	0.0577804	0.00255979	0.0508323	0.00255979	0.0296404	0.0431806	0.00765166	0.00359892	0.0381318	0.803908	0.216628	0.58728	293.642	247.475	3.46365	2.094	0.0765132	0.0494759	0.0802594	0.03218286376	0.3135092438	97.87844628	0.0178197	0.0225196	2.42809	0.0728217	0.272516	1.20304	0.154162
423	ARCHAEOLOGICAL	44297-3	ZONA7	AREA2			0.0415205	-2.39824	21.3791	0.245275	0.530104	0.775379	0.0265372	100	0.0405886	0.0854392	2.88448	0.755077	12.2483	0.0288077	0.0413118	0.00213465	0.0427232	0.00213465	0.0252093	0.0363557	0.0063675	0.00559832	0.0313365	0.668193	0.210537	0.457656	184.347	164.96	1.62815	1.21195	0.0689398	0.0465932	0.0808503	28.8071850199	213.844876	96.39963563	0.0206938	0.0201903	2.4521	0.0615649	0.218199	1.19789	0.153358
424	ARCHAEOLOGICAL	44297-3	ZONA7	AREA3			0.044233	-2.74506	31.9947	0.48045	0.598888	1.07934	0.0274313	99.9641	0.0415334	0.0774561	2.77437	0.701017	9.25525	0.0309515	0.0476572	0.00255218	0.0440851	0.00255218	0.0260602	0.0379228	0.00616233	0.00359892	0.0381684	0.798634	0.284337	0.514297	301.978	248.878	2.87931	2.15145	0.0656299	0.0450831	0.0572792	0.02640410185	0.36165071090	98.89720547	0.0186444	0.0211888	2.4452	0.0639833	0.104651	1.19881	0.139315
425	ARCHAEOLOGICAL	44297-3	ZONA7	AREA4			0.0385733	-1.67024	14.5246	0.339241	0.402174	0.741415	0.0256772	100	0.0391122	0.0871859	2.88093	0.75693	103.489	0.0271612	0.0367863	0.00191313	0.0410255	0.00191313	0.0247959	0.0349521	0.00607339	0.00612316	0.0291504	0.568293	0.23854	0.329753	189.331	153.159	1.75409	1.10172	0.0638121	0.0407047	0.0701173	26.5024943800	172.240113900	96.21891141	0.0196441	0.0198165	2.47366	0.0597483	0.134331	1.21889	0.157451
426	ARCHAEOLOGICAL	44297-3	ZONA7	AREA5			0.0502545	-3.01997	27.0061	0.25601	0.683374	0.939384	0.0304546	100	0.0458447	0.109344	2.94575	0.694767	167.738	0.0328975	0.0539432	0.00248145	0.0483258	0.00248145	0.0277454	0.0402326	0.00809321	0.00457363	0.0333768	0.790504	0.234628	0.555876	253.901	198.767	3.00393	1.72785	0.0737785	0.0465887	0.102037	31.9512370200	227.160640400	95.82771827	0.0181945	0.0198264	2.3948	0.067978	0.258461	1.09138	0.161045
427	ARCHAEOLOGICAL	44297-3	ZONA7	AREA6			0.0566244	-2.73226	25.6484	0.479382	0.758268	1.23765	0.0339274	99.9214	0.0498672	0.127197	3.24187	0.758962	93.2491	0.0360856	0.064481	0.00318921	0.0530563	0.00318921	0.0297974	0.0436556	0.00940074	0.00339898	0.0410797	0.754833	0.274144	0.480689	284.024	249.798	3.7388	2.29618	0.0830577	0.0745321	0.155018	0.03983061436	0.31629806579	94.80846970	0.0193692	0.0223222	2.44102	0.0734526	0.138509	1.11072	0.166019
428	ARCHAEOLOGICAL	44297-3	ZONA8	AREA1			0.0533655	-2.8907	23.3988	0.27317	0.726401	0.999571	0.0322513	100	0.0484457	0.1276	2.93967	0.738274	9.99048	0.0360282	0.0645852	0.00260471	0.0510502	0.00260471	0.0285965	0.0418815	0.00916867	0.00442367	0.036898	0.797093	0.202975	0.594118	203.373	206.054	2.63154	1.75445	0.0754798	0.0447213	0.10006	33.2912593100	227.099655600	95.55289267	0.0191443	0.0218801	2.42195	0.0704781	0.257618	1.09079	0.171809
429	ARCHAEOLOGICAL	44297-3	ZONA8	AREA2			0.0491165	-2.15354	24.0949	0.652487	0.592471	1.24496	0.0298468	99.8014	0.0451303	0.111421	3.08968	0.793622	175.754	0.0326052	0.0530986	0.00258357	0.0477139	0.00258357	0.0268378	0.0397572	0.00795676	0.00279916	0.041649	0.871254	0.343785	0.527469	317.737	317.112	3.83559	2.61016	0.0687805	0.0616088	0.0959649	0.03096722935	0.2471461952	96.35034267	0.0190443	0.0209728	2.41349	0.0665946	0.0830829	1.11577	0.161998
430	ARCHAEOLOGICAL	44297-3	ZONA8	AREA3			0.0622688	-2.42232	18.1755	0.342188	0.725599	1.06779	0.0377175	99.9966	0.0558232	0.160388	2.94613	0.688708	20.7517	0.040216	0.0806383	0.00332614	0.0591494	0.00332614	0.0325019	0.0480251	0.0111243	0.00407378	0.0367601	0.825992	0.262231	0.563761	243.82	214.288	3.22349	1.91646	0.078502	0.054091	0.10747	0.03459583939	0.22745419210	94.97346899	0.0170449	0.0219092	2.42252	0.080527	0.235706	1.10241	0.17865
431	ARCHAEOLOGICAL	44297-3	ZONA8	AREA4			0.0516647	-2.49497	17.884	0.21213	0.652948	0.865078	0.0321974	100	0.048419	0.136282	3.18077	0.78652	132.507	0.0337335	0.0567286	0.00238232	0.0508017	0.00238232	0.0284143	0.0414587	0.00934294	0.0053234	0.0330732	0.682626	0.191867	0.490759	195.185	169.392	2.50873	1.30072	0.0808559	0.0526003	0.133339	37.0424810100	191.803401500	91.58411404	0.0195191	0.0215269	2.45842	0.0698731	0.351366	1.10217	0.180838
432	ARCHAEOLOGICAL	44297-3	ZONA8	AREA5			0.0586021	-2.55907	20.6811	0.382631	0.671864	1.05449	0.0357185	99.9903	0.0520888	0.14359	2.95148	0.65278	176.24	0.0376524	0.0705444	0.00301185	0.0551002	0.00301185	0.0316714	0.0448116	0.0102886	0.00374887	0.0349254	0.835666	0.283411	0.552255	234.347	259.252	3.18656	2.22284	0.0832282	0.0661023	0.135362	0.03586576785	0.341167314	95.98651800	0.0178696	0.0212114	2.37619	0.0764835	0.187814	1.05842	0.175567
433	ARCHAEOLOGICAL	44297-3	ZONA8	AREA6			0.0760752	-2.16109	15.7367	0.398573	0.892989	1.29156	0.0451614	99.9445	0.0655426	0.222192	3.50059	0.732922	93.2675	0.0456885	0.103683	0.00437837	0.0699209	0.00437837	0.0357088	0.0550342	0.0148867	0.0029991	0.0454852	0.922684	0.336053	0.586631	289.065	261.775	4.28199	2.45352	0.0975609	0.099322	0.217608	0.0510906435	0.27140069239	89.92154383	0.0176947	0.024565	2.41608	0.0907432	0.24986	1.07234	0.195684
434	ARCHAEOLOGICAL	44297-5	ZONA2	AREA1			0.0935839	-1.5829	7.89439	0.32132	0.821466	1.14279	0.0653715	99.9846	0.092235	0.262966	3.35143	0.674407	73.0068	0.0558789	0.155473	0.0034443	0.0956794	0.0034443	0.0634767	0.0768213	0.0188582	0.00474857	0.0442972	0.885789	0.256862	0.628928	162.182	196.238	2.98095	2.19825	0.162144	0.0702718	0.208084	0.06598193977	0.22568304780	84.09652305	0.01657	0.0306878	2.55169	0.140298	0.459766	1.07435	0.201511
435	ARCHAEOLOGICAL	44297-5	ZONA2	AREA2			0.0894876	-1.15726	5.83035	0.490064	0.771778	1.26184	0.0655114	99.9829	0.0932726	0.241804	3.34434	0.762488	93.0051	0.0543713	0.147332	0.00333891	0.0966115	0.00333891	0.0686418	0.0800102	0.0166013	0.00482355	0.045688	0.777171	0.32469	0.452481	171.47	188.972	2.89362	2.30239	0.155888	0.0639003	0.148631	0.05998807206	0.1612626794	81.04142849	0.0161452	0.0326131	2.598	0.148652	0.240363	1.14826	0.185515
436	ARCHAEOLOGICAL	44297-5	ZONA2	AREA3			0.096886	1.10779	5.55064	0.6999	0.427622	1.12752	0.071298	99.9691	0.129034	0.138485	3.41177	0.780165	73.2588	0.0585363	0.170857	0.00800042	0.137035	0.00800042	0.0703147	0.128702	0.00833255	0.00582325	0.0736999	0.833519	0.530286	0.303233	187.268	166.559	2.18859	3.288	0.137238	0.157882	0.0610059	*****	*****	*****	0.0143957	0.0494064	2.62298	0.199017	0.189675	1.90357	0.0860037
437	ARCHAEOLOGICAL	44297-5	ZONA3	AREA1			0.143017	-0.670219	4.05645	0.804357	0.876189	1.68055	0.110904	90.5181	0.159541	0.353917	3.07635	0.733484	12.0062	0.0919878	0.420363	0.00555425	0.165096	0.00555425	0.125128	0.143321	0.021775	0.00582325	0.0674505	1.23668	0.508985	0.727694	147.422	165.336	3.50351	3.79932	0.262685	0.0943296	0.185143	0.09039305141	0.1718128917	61.98737985	0.0153204	0.0531163	2.68984	0.268449	0.236112	1.25617	0.152254
438	ARCHAEOLOGICAL	44297-5	ZONA3	AREA2			0.105648	-1.20886	6.08834	0.462469	0.769034	1.2315	0.076558	99.9488	0.107918	0.287161	3.26078	0.776002	10.9987	0.0659234	0.216211	0.0040273	0.111946	0.0040273	0.0796431	0.0921599	0.0197859	0.00492352	0.0452964	0.929955	0.347148	0.582807	148.228	190.234	3.39506	2.32411	0.179349	0.0873979	0.199475	0.07030035127	0.20539356519	78.42032600	0.0162701	0.0336445	2.60015	0.171803	0.32322	1.11578	0.187282
439	ARCHAEOLOGICAL	44297-5	ZONA3	AREA3			0.123178	-0.926376	4.57977	0.475247	0.809083	1.28433	0.0947058	99.8201	0.135788	0.309472	3.55809	0.825685	93.5105	0.0744682	0.275711	0.00396741	0.139755	0.00396741	0.107299	0.119747	0.0200082	0.00507348	0.0520536	0.977346	0.309102	0.668244	141.04	187.575	3.05649	3.05787	0.275426	0.0832971	0.193348	0.08948453291	0.1682160613	57.14811480	0.0149705	0.0402469	2.67933	0.227045	0.397567	1.19543	0.162433
440	ARCHAEOLOGICAL	44297-5	ZONA3	AREA4			0.127483	-0.720884	4.66989	0.637928	0.964603	1.60253	0.0979023	98.9759	0.14114	0.308162	3.2891	0.778085	86.0086	0.0795318	0.314195	0.00516696	0.146307	0.00516696	0.110854	0.126962	0.019345	0.00484854	0.0565093	1.13842	0.383321	0.755094	154.522	189.116	3.88617	3.17926	0.2321	0.0782092	0.1838	0.08213761353	0.16728216230	65.80318739	0.0156203	0.043696	2.66671	0.237815	0.276681	1.25831	0.151746
441	ARCHAEOLOGICAL	44297-5	ZONA1	AREA1			0.0839417	-1.18036	7.71597	0.417573	0.607797	1.02537	0.0565192	99.9983	0.0846328	0.228653	2.97876	0.438096	3.48869	0.0497324	0.12332	0.00459601	0.0892292	0.00459601	0.0513868	0.0732842	0.015945	0.00459862	0.0445264	0.872216	0.340536	0.53168	187.036	204.409	2.72454	2.31312	0.12736	0.0959828	0.17614	0.05902697696	0.20661887109	88.31985600	0.0149955	0.0286023	2.53926	0.124671	0.27897	1.22739	0.189953
442	ARCHAEOLOGICAL	44297-5	ZONA1	AREA2			0.0709244	-1.37997	8.79843	0.412173	0.592149	1.00432	0.0476174	99.9983	0.0701013	0.198842	3.00904	0.559181	16.5085	0.0434169	0.0939558	0.00359245	0.0736938	0.00359245	0.0440394	0.0603456	0.0133482	0.00472358	0.0410927	0.771182	0.313596	0.457586	205.385	192.578	2.74783	1.76769	0.127568	0.0653974	0.154929	*****	*****	*****	0.016645	0.0258021	2.50008	0.104385	0.223865	1.18166	0.188204
443	ARCHAEOLOGICAL	44297-5	ZONA1	AREA3			0.108687	-1.12601	5.8701	0.428568	0.778576	1.20714	0.0781785	99.9409	0.111865	0.290686	3.39234	0.65012	16.74	0.0636833	0.201747	0.00472389	0.116589	0.00472389	0.081124	0.096056	0.0205329	0.00462361	0.0525851	0.970149	0.346557	0.623592	192.745	198.212	3.34151	2.84192	0.208446	0.100643	0.213595	*****	*****	*****	0.0144457	0.0358915	2.5926	0.17718	0.384727	1.17589	0.188918
444	ARCHAEOLOGICAL	44297-5	ZONA1	AREA4			0.0843844	-1.01715	6.50517	0.372589	0.608305	0.980894	0.0589516	100	0.0878349	0.224915	3.14596	0.543278	176.499	0.0521456	0.135507	0.00425328	0.0920884	0.00425328	0.0577842	0.0762988	0.0157896	0.00547336	0.0475485	0.809997	0.316127	0.493869	173.31	169.987	2.30314	1.7148	0.122681	0.0868562	0.136589	*****	*****	*****	0.0163451	0.0321755	2.57867	0.134083	0.331304	1.23482	0.187115
445	ARCHAEOLOGICAL	44297-5	ZONA1	AREA1			0.0914862	-1.82945	13.2034	0.525764	1.14379	1.66955	0.0604242	99.725	0.0875574	0.243499	3.09835	0.617964	11.2421	0.0580082	0.166627	0.00433084	0.0918877	0.00433084	0.055714	0.074469	0.0174187	0.00289913	0.0527286	1.1509	0.368627	0.782274	236.629	319.743	4.5222	4.09089	0.118715	0.0660598	0.14188	0.04992161557	0.21660840670	92.36096145	0.0185944	0.0334912	2.52704	0.130184	0.223889	1.11448	0.190397
446	ARCHAEOLOGICAL	44297-5	ZONA1	AREA2			0.108651	-1.52428	7.90529	0.664482	0.857238	1.52172	0.0749271	98.3473	0.107907	0.308636	3.0857	0.611832	65.2578	0.066741	0.221405	0.00435778	0.112265	0.00435778	0.0706511	0.0901359	0.0221291	0.00419874	0.0542621	1.00066	0.274119	0.726541	196.088	232.783	4.56189	2.95341	0.162926	0.0969562	0.234414	0.07349849521	0.24185864539	83.22363597	0.0170699	0.0364854	2.55315	0.160787	0.207227	1.10547	0.20367
447	ARCHAEOLOGICAL	44297-5	ZONA1	AREA3			0.0879471	-1.22645	6.85483	0.375044	0.638615	1.01366	0.0618409	99.9966	0.0909458	0.240856	3.21879	0.71962	42.2475	0.0552875	0.152439	0.00382965	0.0947756	0.00382965	0.0602882	0.0780938	0.0166818	0.00657303	0.045315	0.811153	0.258088	0.553065	138.665	146.06	2.20809	1.55711	0.16052	0.0814418	0.172935	0.06408530109	0.18456584870	84.18847271	0.0173948	0.0351896	2.59912	0.138382	0.342142	1.1736	0.18968
448	ARCHAEOLOGICAL	44297-5	ZONA1	AREA4			0.113544	-0.971432	5.43211	0.581343	0.809097	1.39044	0.0839913	99.569	0.120406	0.289147	3.114	0.627932	86.2577	0.0693886	0.239935	0.00454432	0.12495	0.00454432	0.0904622	0.105002	0.0199485	0.00517345	0.0529735	0.957582	0.345985	0.611597	152.114	174.652	3.09069	2.56152	0.204136	0.0689592	0.171871	0.07436081389	0.1535567934	70.03683771	0.0161452	0.0403465	2.62915	0.195464	0.263926	1.1761	0.17569
449	ARCHAEOLOGICAL	44297-5	ZONA2	AREA1			0.0879471	-1.22645	6.85483	0.375044	0.638615	1.01366	0.0618409	99.9966	0.0909458	0.240856	3.21879	0.71962	42.2475	0.0552875	0.152439	0.00382965	0.0947756	0.00382965	0.0602882	0.0780938	0.0166818	0.00657303	0.045315	0.811153	0.258088	0.553065	138.665	146.06	2.20809	1.55711	0.16052	0.0814418	0.172935	0.06408530109	0.18456584870	84.18847271	0.0173948	0.0351896	2.59912	0.138382	0.342142	1.1736	0.18968
450	ARCHAEOLOGICAL	44297-5	ZONA2	AREA2			0.113544	-0.971432	5.43211	0.581343	0.809097	1.39044	0.0839913	99.569	0.120406	0.289147	3.114	0.627932	86.2577	0.0693886	0.239935	0.00454432	0.12495	0.00454432	0.0904622	0.105002	0.0199485	0.00517345	0.0529735	0.957582	0.345985	0.611597	152.114	174.652	3.09069	2.56152	0.204136	0.0689592	0.171871	0.07436081389	0.1535567934	70.03683771	0.0161452	0.0403465	2.62915	0.195464	0.263926	1.1761	0.17569
451	ARCHAEOLOGICAL	44297-5	ZONA1	AREA1			0.0955409	-1.32668	8.81061	0.881735	0.754549	1.63628	0.0670587	91.1835	0.0974197	0.24766	2.91478	0.728367	87.0008	0.0655527	0.213367	0.00393192	0.101352	0.00393192	0.0669622	0.0840808	0.0172709	0.00454863	0.0587938	0.978533	0.327332	0.6512	158.041	195.11	3.40577	2.75625	0.171394	0.0684046	0.175365	0.06748681056	0.23994922399	89.03699208	0.0187694	0.0402865	2.54708	0.151043	0.126125	1.14077	0.18077
452	ARCHAEOLOGICAL	44297-5	ZONA2	AREA2			0.136475	-0.66385	4.45746	0.733632	1.023	1.75664	0.105573	96.1839	0.155995	0.320836	3.28427	0.800873	176.013	0.0884922	0.387506	0.00539175	0.161387	0.00539175	0.118703	0.14146	0.0199269	0.00604818	0.0720731	1.18797	0.475447	0.712524	147.579	158.59	3.34261	3.14049	0.297773	0.103333	0.177546	0.1010459854	0.1669312946	62.90907976	0.0159702	0.0551965	2.69319	0.260164	0.253709	1.3069	0.146011
453	ARCHAEOLOGICAL	44297-5	ZONA3	AREA1			0.13089	-0.913353	5.19023	0.479557	1.1324	1.61195	0.0986631	99.7451	0.14616	0.326281	3.29598	0.77679	92.9909	0.0821482	0.334984	0.00482582	0.150986	0.00482582	0.108373	0.129425	0.0215614	0.00539838	0.0614892	1.10074	0.384071	0.716671	159.272	174.158	3.86385	3.05754	0.285988	0.0970626	0.20264	0.1046615721	0.19768875950	72.28601910	0.0158952	0.0483787	2.65604	0.237798	0.441097	1.24888	0.16473
454	ARCHAEOLOGICAL	44297-5	ZONA3	AREA2			0.130629	-1.47229	10.0242	0.666926	1.46937	2.13629	0.0949	98.0994	0.137361	0.326195	3.06626	0.620604	64.9907	0.0838005	0.345201	0.00470359	0.142065	0.00470359	0.101586	0.119399	0.0226661	0.00437369	0.0685158	1.45726	0.451047	1.00621	183.434	215.361	4.57548	4.02481	0.241986	0.0918609	0.226783	0.09392402212	0.30693587919	89.78336756	0.0169949	0.05146	2.56964	0.220985	0.263459	1.15395	0.173515
455	ARCHAEOLOGICAL	44297-6	ZONA1	AREA1			0.13337	0.990084	6.1785	1.00666	1.05501	2.06167	0.0971576	39.9381	0.171358	0.192159	3.01142	0.592687	39.7476	0.0836698	0.347293	0.0112357	0.182594	0.0112357	0.0956816	0.170737	0.0118569	0.00479856	0.114799	1.35093	0.734985	0.615943	206.879	190.489	4.00194	4.58786	0.218045	0.209326	0.087214	*****	*****	*****	0.0149455	0.0707282	2.55824	0.266418	0.176837	1.84473	0.0889026
456	ARCHAEOLOGICAL	44297-6	ZONA2	AREA1			0.122528	0.893484	5.76341	0.877528	0.715074	1.5926	0.0892846	89.4315	0.15477	0.184487	3.06529	0.703888	86.2456	0.0803463	0.320551	0.0103627	0.165133	0.0103627	0.0884219	0.153797	0.0113358	0.006673	0.100996	1.22522	0.668288	0.55693	162.651	142.012	3.07567	2.89978	0.218381	0.17659	0.0862487	*****	*****	*****	0.0160952	0.0723348	2.63996	0.242219	0.189257	1.8258	0.0925157
457	ARCHAEOLOGICAL	44297-6	ZONA3	AREA1			0.148313	-1.07586	6.6631	0.907367	1.19386	2.10122	0.104631	81.0493	0.155057	0.386016	3.05897	0.548539	155.25	0.092749	0.423211	0.00705665	0.162113	0.00705665	0.105644	0.134811	0.0273025	0.00387384	0.0881105	1.42449	0.477904	0.94659	180.384	236.623	4.81716	4.85969	0.217468	0.157732	0.276825	*****	*****	*****	0.0161452	0.0566221	2.58908	0.240455	0.211528	1.22939	0.184087
458	ARCHAEOLOGICAL	44297-6	ZONA4	AREA1			0.12601	-1.12999	11.6444	1.53872	1.09329	2.63201	0.0831611	0.0852702	0.119988	0.336317	3.08714	0.580055	72.99	0.0807303	0.318355	0.00643078	0.126419	0.00643078	0.0764951	0.101985	0.0244337	0.0023243	0.104544	1.70139	0.842373	0.859012	267.709	354.933	6.21858	5.65181	0.163832	0.102302	0.2155	*****	*****	*****	0.016595	0.0570514	2.55001	0.17848	0.0915291	1.11935	0.193903
459	ARCHAEOLOGICAL	44297-6	ZONA5	AREA1			0.196635	-38.6029	3979.6	1.88061	20.633	22.5136	0.111008	0.027752	0.169777	0.390781	2.94405	0.689099	77.2435	0.267444	0.699065	0.00771447	0.177492	0.00771447	0.105071	0.147972	0.0295199	0	#NULL!	#NULL!	#NULL!	#NULL!	61.3121	#NULL!	31.1767	#NULL!	0.290109	0.120063	0.224863	0.1065081241	0.25822694699	83.29552128	0.016595	0.0654419	2.22795	0.253043	0.118763	1.01559	0.150125
460	ARCHAEOLOGICAL	44297-6	ZONA6	AREA1			0.144545	-0.374068	6.26495	1.47508	1.03663	2.51171	0.105438	0.246805	0.16084	0.342659	3.00158	0.686831	86.269	0.0937604	0.435075	0.00769421	0.168534	0.00769421	0.110079	0.146002	0.0225317	0.0043237	0.113602	1.4151	0.626493	0.788606	196.239	219.918	5.02866	4.60986	0.25514	0.122159	0.216746	*****	*****	*****	0.01652	0.0776548	2.61673	0.256081	0.114402	1.33621	0.15588
461	ARCHAEOLOGICAL	44297-6	ZONA7	AREA1			0.187871	0.670205	5.53268	1.34057	1.51009	2.85066	0.14189	5.11666	0.248234	0.283959	3.02253	0.626054	112.496	0.120938	0.717806	0.0130757	0.26131	0.0130757	0.144762	0.243978	0.0173312	0.00549835	0.148788	2.13235	1.12962	1.00273	223.255	174.1	6.508	6.29304	0.327976	0.267068	0.146685	*****	*****	*****	0.0142957	0.102902	2.6224	0.388739	0.188371	1.76799	0.0922505
462	ARCHAEOLOGICAL	44297-6	ZONA7	AREA2			0.176003	-0.774686	4.77353	0.878379	1.11642	1.9948	0.132309	79.4479	0.194347	0.434477	3.05882	0.606591	70.2441	0.111161	0.609351	0.00735847	0.201705	0.00735847	0.146878	0.173497	0.0282082	0.0056733	0.0891699	1.68032	0.649489	1.03083	155.164	167.556	4.74416	3.66845	0.290132	0.120095	0.239599	0.1139676117	0.22824982860	77.23391992	0.0152704	0.0709908	2.64705	0.320375	0.278316	1.25825	0.160271
463	ARCHAEOLOGICAL	44297-7	ZONA1	AREA1			0.14597	-0.458344	9.62066	1.64984	1.4119	3.06174	0.10085	0.116112	0.147456	0.361901	3.07094	0.63219	176.755	0.0901839	0.398528	0.00823756	0.155693	0.00823756	0.102089	0.129996	0.025697	0.00187444	0.0820391	1.51016	0.723943	0.786216	254.03	354.836	6.85999	10.6557	0.206912	0.111584	0.252962	*****	*****	*****	0.0146956	0.0432404	2.61939	0.232085	0.100595	1.21711	0.176043
464	ARCHAEOLOGICAL	44297-7	ZONA1	AREA2			0.132227	-1.0912	6.24683	0.496812	0.989677	1.48649	0.0956102	99.5607	0.139513	0.340713	3.25513	0.666263	168.001	0.079978	0.316788	0.00569898	0.145212	0.00569898	0.101379	0.121609	0.0236031	0.00492352	0.0596753	1.21006	0.416968	0.793087	158.498	174.134	3.80098	2.78173	0.244095	0.109468	0.215694	0.09769747574	0.20792532550	75.89431781	0.0145706	0.0429721	2.62772	0.222988	0.418346	1.20913	0.178504
465	ARCHAEOLOGICAL	44297-7	ZONA2	AREA1			0.124639	-1.33032	6.75032	0.538106	0.886728	1.42483	0.0877385	99.3062	0.125715	0.343111	3.49766	0.710137	157.255	0.0728842	0.263275	0.00512473	0.13084	0.00512473	0.087796	0.106061	0.0247792	0.00394881	0.0480201	1.13551	0.36816	0.767348	173.734	241.956	3.88889	3.55682	0.178791	0.0862075	0.218261	0.0745067062	0.19530823550	74.68784639	0.0149205	0.0337626	2.5621	0.193857	0.333544	1.13934	0.198808
466	ARCHAEOLOGICAL	44297-7	ZONA2	AREA2			0.135259	-1.13215	5.87302	0.609799	1.21873	1.82853	0.0995992	98.5858	0.143865	0.349996	3.35609	0.703256	149.754	0.0818878	0.33206	0.00493664	0.148802	0.00493664	0.10833	0.124775	0.0240265	0.0036489	0.0587082	1.17526	0.369756	0.805508	177.958	246.027	4.92441	4.09779	0.241421	0.08981	0.204601	0.08996209988	0.1858342345	70.77162323	0.0142707	0.0402901	2.60702	0.233104	0.314598	1.16962	0.177633
467	ARCHAEOLOGICAL	44297-7	ZONA2	AREA3			0.150308	-0.828157	4.98944	0.638844	1.19169	1.83053	0.11215	97.6208	0.165496	0.378227	3.11568	0.635589	167.25	0.0919565	0.41774	0.00629252	0.171789	0.00629252	0.122908	0.146811	0.0249771	0.00422373	0.062379	1.26227	0.44294	0.819329	156.123	210.968	3.9744	4.1169	0.266058	0.109316	0.230467	0.10850127900	0.2086835085	70.64957223	0.0141957	0.0451276	2.61342	0.269719	0.351641	1.26015	0.166173
468	ARCHAEOLOGICAL	44297-7	ZONA3	AREA1			0.160563	-1.5834	13.5656	1.11771	1.75273	2.87045	0.113151	18.6831	0.158284	0.393494	3.48402	0.806653	17.0011	0.100554	0.47915	0.0064495	0.164733	0.0064495	0.118896	0.137036	0.0276972	0.00247426	0.0835337	1.67184	0.674194	0.997645	211.631	324.715	6.42556	7.86231	0.26564	0.0917634	0.236758	0.09315061369	0.22104495760	70.33515289	0.0144207	0.0460524	2.55936	0.255933	0.174742	1.08828	0.172501
469	ARCHAEOLOGICAL	44297-7	ZONA3	AREA2			0.158514	-0.810013	4.93472	0.659474	1.22695	1.88643	0.119737	96.7811	0.172716	0.394182	3.14093	0.664947	163.744	0.101404	0.507482	0.00657736	0.179293	0.00657736	0.132711	0.15398	0.0253135	0.00502349	0.0834966	1.32921	0.518347	0.810862	141.828	172.796	3.92532	4.09212	0.315817	0.116168	0.224001	0.11028865340	0.21140567330	67.86333480	0.0147956	0.0581361	2.66793	0.286691	0.35956	1.24047	0.159692
470	ARCHAEOLOGICAL	44297-7	ZONA4	AREA1			0.137482	-1.11782	8.39607	0.685649	1.42968	2.11532	0.0956115	97.1377	0.144609	0.346292	3.07199	0.705652	99.9954	0.0886428	0.385677	0.0072224	0.151831	0.0072224	0.095699	0.12741	0.0244215	0.00414875	0.0846721	1.37809	0.500834	0.87726	199.821	212.07	3.92577	3.95878	0.191714	0.11627	0.196097	0.08815785452	0.20750119380	84.23200509	0.016695	0.0503351	2.58558	0.223108	0.2817	1.28471	0.177634
471	ARCHAEOLOGICAL	44297-7	ZONA4	AREA2			0.133569	-0.934752	5.51689	0.604975	0.925353	1.53033	0.0976915	98.7144	0.146014	0.340009	3.11902	0.707448	140.749	0.0858973	0.365123	0.00571597	0.151729	0.00571597	0.10345	0.128641	0.0230881	0.00582325	0.0751086	1.22168	0.534412	0.687266	161.711	166.99	3.20155	2.65589	0.20569	0.0977361	0.212329	0.08611616113	0.2626914588	87.20714340	0.0161951	0.0536885	2.61204	0.232091	0.3209	1.26022	0.172855
472	ARCHAEOLOGICAL	44297-7	ZONA5	AREA1			0.14854	-0.963086	7.21146	0.795423	1.73687	2.53229	0.105317	91.1446	0.154621	0.378248	3.02758	0.597521	137.264	0.0942099	0.43554	0.00762368	0.162245	0.00762368	0.107893	0.135386	0.0268584	0.00294911	0.0805183	1.59265	0.503181	1.08947	203.137	255.165	5.2193	6.51493	0.232956	0.12825	0.239652	*****	*****	*****	0.0154704	0.0479924	2.57434	0.243279	0.252251	1.23629	0.180815
473	ARCHAEOLOGICAL	44297-7	ZONA5	AREA2			0.129886	-1.23099	7.30003	0.550976	1.00727	1.55824	0.0898152	98.9853	0.132017	0.343292	2.95698	0.578686	129.248	0.0831915	0.342305	0.006335	0.138351	0.006335	0.0874988	0.113713	0.0246379	0.00482355	0.0716736	1.27803	0.448084	0.829946	157.626	191.478	3.07343	3.04269	0.186466	0.114537	0.258114	0.09265406669	0.31023502050	87.15692914	0.016595	0.0458166	2.58795	0.201213	0.347123	1.19567	0.189689
474	ARCHAEOLOGICAL	44297-7	ZONA1	AREA1			0.135891	-1.38485	7.9832	0.516297	1.67079	2.18709	0.0964092	99.2074	0.139114	0.361532	3.43144	0.773695	39.0116	0.0828144	0.337037	0.0056283	0.144743	0.0056283	0.0972018	0.118986	0.0257568	0.00292412	0.0632361	1.45859	0.360027	1.09857	196.29	263.447	5.31626	4.72259	0.2201	0.101189	0.233104	0.0867835319	0.2305706884	78.09791110	0.016595	0.041391	2.56935	0.216187	0.406269	1.16736	0.18954
475	ARCHAEOLOGICAL	44297-7	ZONA1	AREA2			0.139501	-0.912235	5.31155	0.593807	1.02631	1.62012	0.101783	98.656	0.15262	0.357958	3.00944	0.599313	11.9908	0.0864802	0.369517	0.00620013	0.15882	0.00620013	0.106837	0.134414	0.0244058	0.00519844	0.064162	1.21815	0.450079	0.768071	162.601	174.845	3.61187	3.24862	0.259119	0.124821	0.227944	0.113783475	0.23007479280	81.65308013	0.0159452	0.0494066	2.64422	0.241251	0.355046	1.2848	0.174951
476	ARCHAEOLOGICAL	44297-7	ZONA2	AREA1			0.119356	-1.2291	7.20294	0.523903	0.92174	1.44564	0.0826068	99.5136	0.119476	0.325021	3.27513	0.690146	12.2516	0.0728146	0.262693	0.00582928	0.125305	0.00582928	0.0790411	0.102063	0.0232421	0.00477357	0.0535388	1.1553	0.390337	0.764962	170.96	192.456	3.64258	2.78016	0.162262	0.0764242	0.170956	0.06469665417	0.18356853719	82.51887773	0.0169949	0.0395075	2.57479	0.181104	0.328995	1.17939	0.19473
477	ARCHAEOLOGICAL	44297-7	ZONA3	AREA1			0.150252	-1.03638	5.87372	0.986454	1.01757	2.00402	0.109767	61.8651	0.160478	0.388909	3.10127	0.583747	3.75322	0.0926192	0.424247	0.00628567	0.166763	0.00628567	0.115161	0.14025	0.0265132	0.00422373	0.0746726	1.33323	0.474118	0.859114	170.821	211.053	5.23374	4.53824	0.295061	0.109076	0.256258	0.1129298336	0.25791538720	79.49661163	0.0146956	0.0524298	2.6202	0.255411	0.192825	1.22239	0.176458
478	ARCHAEOLOGICAL	44297-7	ZONA4	AREA1			0.160366	-0.760363	9.36628	1.49014	1.52945	3.01958	0.109554	0.473327	0.157328	0.385108	2.9621	0.574937	175.756	0.103127	0.517652	0.00943863	0.166766	0.00943863	0.10695	0.138411	0.0283553	0.00287414	0.0959356	1.85856	0.681913	1.17665	228.502	265.84	6.7421	7.44008	0.251643	0.122936	0.23828	0.09902631746	0.22893076779	77.81719187	0.0153454	0.0580318	2.57817	0.245361	0.125757	1.19683	0.176816
479	ARCHAEOLOGICAL	44297-7	ZONA4	AREA2			0.134023	-0.887075	5.18725	0.765227	0.97379	1.73902	0.0987162	94.1166	0.146778	0.341309	3.12746	0.639848	3.25366	0.0832665	0.344056	0.00562779	0.152405	0.00562779	0.105091	0.129099	0.0233067	0.00474857	0.0614451	1.1464	0.405754	0.740648	159.886	196.687	3.87659	3.66413	0.224577	0.100775	0.221659	0.09686462257	0.2270046691	82.45748484	0.0150455	0.0496887	2.59358	0.23419	0.232089	1.24733	0.173901
480	ARCHAEOLOGICAL	44297-7	ZONA5	AREA1			0.151712	-0.96001	5.23593	0.555262	1.07893	1.63419	0.11284	98.7108	0.164752	0.393091	3.02356	0.48287	176.001	0.0943827	0.439264	0.00599845	0.170751	0.00599845	0.120626	0.144601	0.0261502	0.00562331	0.0777163	1.25353	0.42373	0.829795	154.625	164.314	3.90648	2.82102	0.305682	0.121859	0.249553	0.11505960229	0.26750393430	80.59278358	0.0153204	0.0583873	2.6294	0.265227	0.437388	1.22023	0.172367
481	ARCHAEOLOGICAL	44297-7	ZONA5	AREA2			0.160494	-0.682861	4.76505	0.829162	1.26745	2.09662	0.120869	86.6411	0.182453	0.387573	2.95067	0.500405	176.259	0.0996491	0.490778	0.00663231	0.189086	0.00663231	0.131674	0.163236	0.0258497	0.00447366	0.0785831	1.54916	0.637878	0.911283	175.805	203.876	5.28118	5.09988	0.355674	0.121731	0.231704	0.13191790940	0.2200600872	69.73969694	0.0142957	0.0564281	2.63476	0.29491	0.267845	1.29189	0.161063
482	ARCHAEOLOGICAL	44297-7	ZONA6	AREA1			0.185381	-0.556911	3.86028	0.913306	1.04566	1.95896	0.14333	72.2204	0.217421	0.433908	2.84315	0.356741	2.99326	0.116549	0.670247	0.0073992	0.22482	0.0073992	0.160226	0.197211	0.0276081	0.00592322	0.0947914	1.35787	0.502379	0.855489	146.822	159.156	4.09571	3.75799	0.390968	0.143239	0.242181	0.1456678485	0.2300438991	68.60266749	0.0142957	0.0734432	2.71505	0.357438	0.289873	1.3462	0.148926
483	ARCHAEOLOGICAL	44297-8	ZONA2	AREA1			0.0594407	-3.1014	30.5639	0.488576	0.91768	1.40626	0.0353753	99.8721	0.0513057	0.128495	3.03129	0.627226	118.246	0.0387121	0.0738307	0.00315325	0.0544587	0.00315325	0.0313108	0.0445802	0.00987845	0.00244926	0.0465747	0.884762	0.305342	0.57942	354.579	350.678	4.04927	2.96329	0.0887451	0.0706909	0.137765	0.0411438358	0.31166401119	95.31423293	0.0184445	0.0229385	2.40654	0.0758908	0.142358	1.0588	0.16619
484	ARCHAEOLOGICAL	44297-8	ZONA2	AREA2			0.0674044	-2.52764	18.7114	0.358325	0.906747	1.26507	0.0420238	99.9632	0.0617056	0.178153	3.13459	0.733752	106.748	0.0435414	0.0942952	0.00311786	0.0648236	0.00311786	0.0369075	0.0519625	0.0128611	0.00342397	0.0441556	0.937083	0.258482	0.678601	248.174	261.1	3.72203	2.19146	0.0884076	0.0572137	0.143615	0.0412523651	0.23764931219	92.70034785	0.0183445	0.0246716	2.40114	0.0888702	0.246133	1.08474	0.190806
485	ARCHAEOLOGICAL	44297-8	ZONA2	AREA3			0.101255	-1.21047	8.3908	0.691992	0.74217	1.43416	0.0677988	98.409	0.0979172	0.2757	3.04456	0.694788	129.251	0.06704	0.221786	0.00542586	0.103343	0.00542586	0.0626938	0.0832342	0.0201087	0.00424872	0.0661698	1.12479	0.505612	0.619176	177.133	187.71	3.4813	2.31522	0.15426	0.0719369	0.185247	0.06330798155	0.2199572729	84.72511794	0.0177697	0.0368938	2.51089	0.145928	0.181502	1.154	0.198594
486	ARCHAEOLOGICAL	44297-8	ZONA1	AREA1			0.0881847	-1.2181	9.09053	0.717994	0.715406	1.4334	0.05932	98.7269	0.0851961	0.23552	3.05755	0.640678	105.503	0.0541429	0.146157	0.00461531	0.0898113	0.00461531	0.0563413	0.0728647	0.0169466	0.00297411	0.0497121	0.850543	0.266537	0.584006	207.87	279.723	3.73368	3.11743	0.119131	0.0541546	0.137938	0.04788307828	0.1547402739	83.99038043	0.0170949	0.0265537	2.54983	0.129206	0.146422	1.14776	0.192172
487	ARCHAEOLOGICAL	44297-8	ZONA1	AREA2			0.096027	-1.35187	8.00918	0.499108	0.82965	1.32876	0.0683225	99.8227	0.0962983	0.249471	2.93254	0.608628	161.251	0.062968	0.196855	0.00404658	0.100345	0.00404658	0.0707452	0.0829308	0.0174143	0.0046736	0.0622654	1.11604	0.420775	0.695261	182.97	198.323	3.28067	2.53367	0.161961	0.0806748	0.158815	0.0638347568	0.172617304	82.35326972	0.0159952	0.0368367	2.52489	0.153676	0.255977	1.13127	0.181348
488	ARCHAEOLOGICAL	44297-8	ZONA3	AREA1			0.115996	-1.42252	8.06619	0.713613	1.19734	1.91096	0.0793619	97.0276	0.111533	0.326465	3.22699	0.672361	163.503	0.0706496	0.247361	0.00543606	0.11697	0.00543606	0.0765441	0.0934909	0.0234787	0.00224932	0.053353	1.14207	0.333783	0.80829	221.946	359.557	4.88098	4.88245	0.154731	0.0941119	0.215738	0.07316251804	0.23294950089	83.22430905	0.0155953	0.031587	2.52849	0.170035	0.206439	1.12794	0.20241
489	ARCHAEOLOGICAL	44297-8	ZONA3	AREA2			0.10666	-1.37818	7.64201	0.522968	0.843183	1.36615	0.0738458	99.6772	0.104475	0.294308	3.09299	0.656273	8.74301	0.0653316	0.212102	0.00466677	0.109142	0.00466677	0.0726987	0.0879773	0.0211644	0.0036739	0.0458078	1.04003	0.336799	0.703233	168.249	243.952	3.54448	3.19497	0.147565	0.0622688	0.193448	0.0594390338	0.20975309040	80.99391869	0.0154454	0.0299156	2.53876	0.160676	0.275177	1.09386	0.198428
490	ARCHAEOLOGICAL	44297-8	ZONA3	AREA3			0.124518	-1.18734	6.76895	0.566372	1.18954	1.75591	0.0884789	99.2974	0.12753	0.334886	3.19375	0.657622	176.993	0.0754531	0.281509	0.00569026	0.13322	0.00569026	0.0903865	0.109532	0.0236877	0.00352394	0.060699	1.36053	0.43862	0.921909	195.207	235.099	4.36777	4.27813	0.186558	0.0950593	0.225363	0.07680342303	0.22005657779	79.34647748	0.0148955	0.0360367	2.58304	0.199919	0.314485	1.19941	0.190235
491	ARCHAEOLOGICAL	44297-8	ZONA6	AREA1			0.111522	-1.46597	8.08924	0.417207	1.19902	1.61623	0.0791577	99.8693	0.110447	0.302236	3.332	0.762331	176.742	0.0689487	0.235996	0.00449334	0.11494	0.00449334	0.0816161	0.0936229	0.0213168	0.00334899	0.0543131	1.07888	0.345779	0.733102	193.207	269.763	4.59391	3.57933	0.161021	0.0942093	0.197434	0.08715446613	0.2388353973	90.12285984	0.0156203	0.0342257	2.56838	0.175239	0.407521	1.11523	0.191145
492	ARCHAEOLOGICAL	44297-8	ZONA1	AREA1			0.116586	-1.37021	6.9941	0.482551	0.863622	1.34617	0.0815075	99.6831	0.115669	0.329487	3.10594	0.623103	9.49905	0.0716699	0.254767	0.00491135	0.12058	0.00491135	0.078834	0.097158	0.0234223	0.00504848	0.0518802	1.00846	0.331234	0.677229	168.424	192.496	3.67415	2.40483	0.174821	0.102934	0.218954	0.0782679423	0.23533786139	83.30837759	0.0175197	0.0371015	2.62228	0.175992	0.351588	1.11436	0.200901
493	ARCHAEOLOGICAL	44297-8	ZONA1	AREA2			0.116891	-1.00144	5.70833	0.571794	0.802473	1.37427	0.0850886	99.478	0.122395	0.309978	2.91541	0.583486	3.50141	0.0739712	0.271973	0.0050649	0.127461	0.0050649	0.0886125	0.106395	0.0210653	0.00552334	0.0596207	1.10302	0.386086	0.716936	157.592	170.22	3.83603	2.7336	0.200112	0.0719981	0.189648	0.07370365155	0.17704181690	72.64871829	0.0175947	0.0437671	2.62236	0.195008	0.282128	1.1888	0.180213
494	ARCHAEOLOGICAL	44297-8	ZONA10	AREA1			0.143771	-1.0143	5.55457	0.655407	1.01054	1.66594	0.105096	97.3131	0.152352	0.373536	2.94674	0.57327	168.25	0.0893033	0.393714	0.00599507	0.158346	0.00599507	0.109764	0.132021	0.0263248	0.00469859	0.0690077	1.36328	0.465578	0.897706	177.299	186.299	4.30361	3.78969	0.25161	0.0990484	0.239638	0.09473015508	0.2421243595	78.82668949	0.0149455	0.0476265	2.60671	0.241785	0.312725	1.19819	0.183103
495	ARCHAEOLOGICAL	44297-8	ZONA10	AREA2			0.116598	-1.10774	5.76637	0.535004	0.814033	1.34904	0.0846187	99.6462	0.12271	0.313435	3.00732	0.599389	6.50569	0.0730164	0.264871	0.00473596	0.127446	0.00473596	0.0874357	0.105845	0.0216006	0.00559832	0.0577937	1.0351	0.376992	0.65811	163.853	169.488	3.8293	2.68345	0.201441	0.0885545	0.202829	0.08071835567	0.19075203199	78.16050810	0.0162701	0.0402743	2.63706	0.193281	0.308747	1.18359	0.185256
496	ARCHAEOLOGICAL	44297-8	ZONA11	AREA1			0.121276	-1.6086	9.37803	0.526887	1.25457	1.78145	0.08392	99.3353	0.118283	0.33365	3.08762	0.694869	3.4934	0.0778522	0.298425	0.00506985	0.123353	0.00506985	0.0821329	0.0997361	0.0236172	0.00419874	0.0677676	1.31574	0.455777	0.859962	190.041	227.253	4.49849	3.43899	0.16896	0.0753778	0.203965	0.06617374932	0.25732709279	86.64439577	0.0174198	0.0426125	2.55696	0.181869	0.325782	1.1009	0.194739
497	ARCHAEOLOGICAL	44297-8	ZONA2	AREA1			0.132987	-1.21516	7.35333	0.832064	1.3793	2.21136	0.0962629	90.0802	0.140028	0.347713	3.02007	0.53203	172.491	0.0840321	0.348142	0.00524733	0.145275	0.00524733	0.0995826	0.120951	0.0243236	0.00377387	0.0741278	1.46491	0.530468	0.93444	214.204	238.319	5.92073	4.83165	0.244366	0.111075	0.235483	0.09692435745	0.2254322453	75.40716249	0.0157453	0.0480851	2.60006	0.220534	0.203121	1.17027	0.182902
498	ARCHAEOLOGICAL	44297-8	ZONA3	AREA1			0.107394	-1.05363	6.31755	0.494604	0.773707	1.26831	0.0767513	99.8573	0.110453	0.283466	3.06432	0.697475	143.994	0.0688719	0.23524	0.00494566	0.115399	0.00494566	0.0773167	0.0957343	0.0196646	0.00512346	0.0529427	1.01081	0.327683	0.683125	157.286	182.435	2.91974	2.55717	0.172692	0.075993	0.176795	0.06802151071	0.1955473807	84.23940387	0.0171199	0.0389821	2.57003	0.17305	0.305176	1.17023	0.183106
499	ARCHAEOLOGICAL	44297-8	ZONA4	AREA1			0.115455	-1.67301	10.9588	0.590259	1.13487	1.72513	0.0793398	99.1952	0.114809	0.295434	3.00316	0.616275	176.978	0.0740196	0.270032	0.00497065	0.11978	0.00497065	0.0780851	0.0980628	0.021717	0.00372388	0.0651403	1.20952	0.403466	0.806057	188.23	246.925	3.87016	3.97236	0.14995	0.083668	0.185991	0.06559143683	0.33867688600	94.8523979	0.016795	0.0412272	2.5223	0.176148	0.262876	1.14097	0.188099
500	ARCHAEOLOGICAL	44297-8	ZONA4	AREA2			0.127126	-1.27432	8.3852	0.820586	1.13198	1.95256	0.0894827	92.0389	0.129052	0.325139	2.98585	0.60879	87.2597	0.0821066	0.331962	0.00577573	0.134827	0.00577573	0.0899237	0.111435	0.0233917	0.00412376	0.0671542	1.39533	0.582962	0.812373	182.523	232.182	4.2117	4.18336	0.232905	0.112037	0.24482	0.09607277814	0.4551449769	93.99642027	0.0169949	0.0452079	2.58127	0.201359	0.19523	1.17149	0.184004
501	ARCHAEOLOGICAL	44297-8	ZONA5	AREA1			0.138953	-1.18725	7.55862	0.696007	1.60034	2.29634	0.103139	96.6281	0.146411	0.360212	3.10516	0.633887	11.2476	0.0862014	0.365739	0.00539293	0.151804	0.00539293	0.111952	0.127792	0.0240121	0.00339898	0.0730853	1.15784	0.439441	0.718403	182.628	264.067	4.44078	5.51372	0.222591	0.100698	0.194928	0.08240840385	0.18391752550	71.92409279	0.0158952	0.0492366	2.62028	0.239744	0.272746	1.18807	0.172808
502	ARCHAEOLOGICAL	44297-8	ZONA6	AREA1			0.14375	-1.1548	6.20325	0.691108	1.12591	1.81702	0.104995	96.3495	0.146192	0.37931	3.27708	0.687626	176.756	0.0878097	0.382576	0.00586409	0.152056	0.00586409	0.110327	0.12595	0.026106	0.00409877	0.0679506	1.23211	0.410402	0.821707	167.183	218.054	3.75768	3.95268	0.227774	0.0887484	0.232686	0.08509806387	0.21665087929	75.68094671	0.0156703	0.0470457	2.57734	0.236277	0.285329	1.14199	0.181608
503	ARCHAEOLOGICAL	44297-8	ZONA6	AREA2			0.147512	-0.888639	4.69	0.65766	0.938767	1.59643	0.111867	97.2638	0.159209	0.377788	3.09404	0.649786	176.738	0.092159	0.419606	0.00556804	0.164776	0.00556804	0.124606	0.140366	0.0244097	0.00602319	0.0674202	1.25855	0.471278	0.787274	153.631	155.85	3.81664	3.00213	0.284338	0.107737	0.216409	0.103147264	0.19916893159	65.73287064	0.0156453	0.0526632	2.65633	0.264973	0.32153	1.20129	0.165476
504	ARCHAEOLOGICAL	44297-8	ZONA7	AREA1			0.132114	-1.47248	8.15234	0.567075	1.28805	1.85513	0.0933994	98.862	0.134205	0.360837	3.01692	0.566563	92.7691	0.0819587	0.331466	0.00515435	0.139359	0.00515435	0.0953787	0.114395	0.0249638	0.00402379	0.0620112	1.33409	0.439125	0.894969	177.767	221.524	4.75342	4.08324	0.189271	0.112081	0.22729	0.09498671552	0.3155413393	91.05851253	0.01682	0.0433897	2.5191	0.209774	0.335177	1.13789	0.188957
505	ARCHAEOLOGICAL	7186-1	ZONA4	AREA1			0.139847	-0.741956	4.3402	0.617739	0.834466	1.4522	0.10656	98.6294	0.155088	0.350832	2.90296	0.452192	176.505	0.0861959	0.368725	0.00562577	0.160714	0.00562577	0.11944	0.138512	0.0222015	0.00497351	0.0695124	1.23874	0.541142	0.697599	157.433	187.494	3.69188	3.28663	0.286267	0.103023	0.209499	0.1045157961	0.19386367409	66.32335770	0.0137459	0.0494653	2.63577	0.257952	0.331151	1.25818	0.158755
506	ARCHAEOLOGICAL	7186-1	ZONA4	AREA2			0.170113	-1.33495	13.1001	1.24402	1.72697	2.97099	0.113066	3.18199	0.159086	0.418324	3.05608	0.638073	2.76465	0.112573	0.586983	0.00893461	0.168021	0.00893461	0.111952	0.137182	0.0308384	0.00249925	0.141211	1.86352	0.931338	0.932182	228.127	312.797	7.43708	7.26782	0.214629	0.114076	0.218392	0.1013291419	0.2288975657	85.74824470	0.0146956	0.0567288	2.52942	0.249134	0.1642	1.0736	0.181282
507	ARCHAEOLOGICAL	7186-1	ZONA4	AREA3			0.132203	-0.921949	4.55823	0.616069	0.750443	1.36651	0.100029	98.6894	0.145176	0.344327	2.9516	0.478767	177.23	0.0807119	0.323718	0.00465497	0.149831	0.00465497	0.11038	0.127393	0.0224378	0.00514845	0.0603702	1.07863	0.407222	0.671412	159.808	186.606	3.70437	2.87589	0.268602	0.085266	0.216657	0.09317233307	0.2066658327	70.90164498	0.0137459	0.0449524	2.67737	0.237772	0.303644	1.21285	0.169722
508	ARCHAEOLOGICAL	7186-1	ZONA5	AREA1			0.12163	-1.15435	5.82493	0.53788	0.789922	1.3278	0.0893188	99.4747	0.125538	0.325502	3.04802	0.543449	3.00422	0.0726157	0.261861	0.00466403	0.130202	0.00466403	0.095246	0.108249	0.0219533	0.00417375	0.0527984	1.08763	0.381314	0.706316	158.402	205.952	3.67415	3.03072	0.239855	0.088629	0.229065	0.08609172735	0.2450430975	78.78209923	0.0138209	0.0368969	2.6139	0.203494	0.320542	1.14117	0.180492
509	ARCHAEOLOGICAL	7186-1	ZONA5	AREA2			0.101515	-1.42107	6.88716	0.362806	0.779661	1.14247	0.0732081	99.9698	0.101164	0.283477	3.27847	0.658317	176.746	0.0590375	0.173611	0.00360434	0.104768	0.00360434	0.0756857	0.0852543	0.0195138	0.00437369	0.0420925	0.883428	0.299186	0.584241	167.904	221.855	3.19937	2.30522	0.168959	0.0621134	0.16891	0.06358270012	0.1694522886	76.16079485	0.0148455	0.0294611	2.58927	0.16094	0.431898	1.08327	0.192226
510	ARCHAEOLOGICAL	7186-1	ZONA6	AREA1			0.102075	-1.2879	6.39557	0.4908	0.797148	1.28795	0.0740055	99.8768	0.106513	0.279408	3.21317	0.673724	2.7569	0.0620942	0.191897	0.00354721	0.11006	0.00354721	0.0766508	0.0910652	0.0189952	0.0039988	0.043417	0.88338	0.274216	0.609164	167.701	232.428	3.3874	2.87355	0.191129	0.0670106	0.187672	0.07139021741	0.18470848740	75.91487315	0.0150205	0.0313999	2.59366	0.167715	0.284951	1.12919	0.18609
511	ARCHAEOLOGICAL	7186-1	ZONA6	AREA2			0.130643	-0.790172	4.92057	0.624427	0.946837	1.57126	0.0984797	98.8633	0.147324	0.322472	3.18271	0.669781	3.7451	0.079657	0.315006	0.00530046	0.152624	0.00530046	0.108477	0.131899	0.0207249	0.00429871	0.0529393	1.16038	0.394065	0.766316	154.893	219.234	3.81256	4.0269	0.278523	0.0911254	0.194426	0.1049479339	0.21364745609	82.77921107	0.0139208	0.0403823	2.66116	0.240376	0.299326	1.29851	0.158639
512	ARCHAEOLOGICAL	7186-1	ZONA6	AREA3			0.128908	-0.762285	5.12036	0.58695	0.927892	1.51484	0.095753	99.29	0.141314	0.316398	3.32807	0.770806	176.503	0.0792809	0.311225	0.00601778	0.147331	0.00601778	0.104413	0.126501	0.0208303	0.00497351	0.0572329	1.06734	0.312451	0.75489	163.388	183.303	4.02003	3.17607	0.245471	0.0895534	0.157976	0.08982169804	0.15113972580	66.32537634	0.0146206	0.0424342	2.61609	0.230914	0.320323	1.29258	0.16159
513	ARCHAEOLOGICAL	7186-1	ZONA1	AREA1			0.16461	-0.667297	4.05761	0.775244	0.830246	1.60549	0.126054	90.3189	0.184561	0.407729	2.78792	0.35976	176.989	0.101067	0.50596	0.0067091	0.19127	0.0067091	0.140304	0.165172	0.0260978	0.00504848	0.0845828	1.38024	0.636132	0.744111	158.359	173.442	3.91278	3.69665	0.316275	0.116079	0.251412	0.1196896014	0.2412037994	73.56445596	0.0123213	0.0607682	2.68079	0.305476	0.303925	1.28032	0.158543
514	ARCHAEOLOGICAL	7186-1	ZONA1	AREA2			0.161688	-0.65712	4.22815	0.777364	0.896592	1.67396	0.123246	90.6773	0.183683	0.396005	2.86361	0.413406	2.99841	0.10181	0.513186	0.00658604	0.190269	0.00658604	0.136875	0.164992	0.0252772	0.00544836	0.0866185	1.40603	0.647629	0.758398	152.949	169.319	3.47765	3.79115	0.34651	0.108576	0.236564	0.11684353259	0.21931418750	62.84934277	0.0136709	0.0618484	2.65713	0.301867	0.295783	1.29058	0.156333
515	ARCHAEOLOGICAL	7186-1	ZONA2	AREA1			0.137517	-1.05055	5.78716	0.734072	1.10099	1.83506	0.0999642	95.2393	0.146305	0.363435	2.77876	0.381237	3.25582	0.0839015	0.349256	0.00570729	0.152012	0.00570729	0.103445	0.127129	0.0248838	0.00382385	0.0627839	1.23348	0.489893	0.74359	192.368	229.313	4.97875	4.30109	0.291752	0.114011	0.233494	0.1095690814	0.2346296601	75.87046272	0.013296	0.0438635	2.6241	0.230574	0.251893	1.20701	0.18095
516	ARCHAEOLOGICAL	7186-1	ZONA2	AREA2			0.145244	-1.07477	5.39787	0.823053	0.843147	1.6662	0.106418	89.1875	0.151892	0.396594	2.83754	0.319887	176.997	0.0869875	0.375067	0.00564019	0.157532	0.00564019	0.112334	0.130815	0.0267167	0.00404878	0.0606619	1.22544	0.514164	0.711276	178.498	220.159	4.85244	3.72259	0.282926	0.105847	0.26333	0.10629913620	0.24552915850	73.08723802	0.0135459	0.0432697	2.61942	0.243149	0.230695	1.16643	0.183944
517	ARCHAEOLOGICAL	7186-1	ZONA2	AREA3			0.147706	-1.0441	5.84954	0.868209	0.979064	1.84727	0.108569	84.7237	0.154716	0.381484	3.12843	0.607027	3.2638	0.09095	0.40775	0.00613898	0.160855	0.00613898	0.115031	0.1348	0.0260553	0.00379886	0.0761306	1.40899	0.582381	0.826609	184.044	244.679	4.06812	4.77072	0.275831	0.114684	0.246643	0.11263354690	0.23586928600	77.75759490	0.0135209	0.0495344	2.60231	0.249831	0.221128	1.19887	0.1764
518	ARCHAEOLOGICAL	7186-1	ZONA3	AREA1			0.141434	-1.1983	5.70369	0.540786	0.975181	1.51597	0.10266	98.884	0.14698	0.389747	2.96042	0.357685	17.2498	0.0833163	0.343904	0.00528889	0.152269	0.00528889	0.104684	0.125062	0.027207	0.00389883	0.0645562	1.11734	0.441744	0.6756	187.045	229.093	4.5433	3.9693	0.246727	0.110672	0.270857	0.10542209969	2.52196657399	99.89938884	0.0128711	0.0416673	2.61591	0.229746	0.400376	1.15037	0.192366
519	ARCHAEOLOGICAL	7186-1	ZONA3	AREA2			0.152415	-1.0009	5.04877	0.821443	1.10108	1.92252	0.114519	88.2467	0.161344	0.40432	2.80929	0.449794	8.75271	0.0927699	0.426507	0.00558577	0.16693	0.00558577	0.124367	0.14044	0.0264896	0.00424872	0.0642964	1.19329	0.469316	0.723978	173.724	211.015	5.27001	4.31003	0.274889	0.0871825	0.229455	0.09221921975	0.22168774660	70.42325737	0.0136959	0.048271	2.65212	0.264807	0.245647	1.163	0.173799
520	ARCHAEOLOGICAL	7186-1	ZONA3	AREA3			0.141529	-1.51931	9.42958	0.850255	2.06345	2.9137	0.100699	88.0566	0.142681	0.385968	2.93285	0.418447	176.762	0.0858696	0.363187	0.00524076	0.147922	0.00524076	0.101027	0.12042	0.0275015	0.0016745	0.0799881	1.34287	0.467035	0.875832	280.586	554.319	8.94119	11.2709	0.232119	0.0939084	0.257282	0.0885580213	0.26592848000	79.87823878	0.0135459	0.0425764	2.55113	0.221447	0.211367	1.10037	0.194317
521	ARCHAEOLOGICAL	7186-1	ZONA1	AREA1			0.11757	-0.746812	5.89505	0.732547	0.836633	1.56918	0.0859728	97.1302	0.126236	0.293981	2.81795	0.375623	7.49592	0.0730644	0.265764	0.00558321	0.131819	0.00558321	0.0908757	0.112338	0.0194812	0.00492352	0.0662701	1.19513	0.488228	0.7069	194.66	187.073	4.1364	3.12085	0.203495	0.0910179	0.180489	0.08198791908	0.176614144	77.54471012	0.0159452	0.0454223	2.60551	0.203214	0.206601	1.24976	0.165699
522	ARCHAEOLOGICAL	7186-1	ZONA1	AREA2			0.145688	-0.689467	4.7397	0.727888	0.899103	1.62699	0.10918	95.3273	0.164024	0.356053	2.81327	0.420815	3.23442	0.0897961	0.400893	0.00658154	0.170605	0.00658154	0.119241	0.147493	0.0231121	0.00479856	0.0678546	1.30179	0.505469	0.796324	158.569	192.172	3.76406	3.85058	0.279544	0.12924	0.211208	0.12545857369	0.2110338014	83.29231077	0.0150205	0.0491017	2.65584	0.266734	0.283142	1.32661	0.158642
523	ARCHAEOLOGICAL	7186-1	ZONA1	AREA3			0.172603	-0.55708	4.45837	0.884872	1.05834	1.94321	0.130524	78.7709	0.195958	0.412171	2.75655	0.428753	3.25975	0.108185	0.579724	0.00806519	0.204023	0.00806519	0.142159	0.177595	0.0264271	0.00519844	0.0913577	1.54544	0.659704	0.885739	158.444	180.875	4.23626	4.61026	0.367937	0.104804	0.203544	0.1168822595	0.20044621009	60.02870444	0.0139458	0.0672866	2.69303	0.319754	0.273646	1.34177	0.153109
524	ARCHAEOLOGICAL	7186-2	ZONA1	AREA1			0.0315302	-0.194813	9.25054	0.295635	0.320416	0.616051	0.0226505	100	0.0353257	0.0596754	2.82101	0.800833	11.0046	0.0231985	0.0268697	0.00198683	0.0373129	0.00198683	0.0234195	0.0332805	0.00403239	0.00694791	0.0269968	0.479491	0.237375	0.242117	154.569	140.157	1.08837	0.995884	0.0585087	0.0342119	0.0267277	*****	*****	*****	0.020019	0.0190866	2.56772	0.0567001	0.127235	1.42372	0.12789
525	ARCHAEOLOGICAL	7186-2	ZONA1	AREA2			0.0380155	-1.97404	17.4211	0.1949	0.515736	0.710636	0.0257072	100	0.0401735	0.0748493	2.94676	0.720053	97.9952	0.0262919	0.0344982	0.00184109	0.0420145	0.00184109	0.025597	0.036393	0.00562148	0.00582325	0.0283782	0.560694	0.168816	0.391878	161.475	174.131	1.51884	1.20832	0.0716238	0.0351555	0.0753247	28.59985987	219.704859199	97.02615077	0.019944	0.0195289	2.50669	0.0619898	0.268227	1.27503	0.147874
526	ARCHAEOLOGICAL	7186-2	ZONA1	AREA3			0.0375032	-1.63423	19.1204	0.28361	0.664463	0.948073	0.0250856	100	0.0380027	0.0768148	2.96854	0.784179	16.7497	0.0265245	0.035169	0.00209988	0.0401029	0.00209988	0.0244873	0.0344967	0.00560619	0.0039988	0.0327118	0.604647	0.246827	0.35782	256.66	227.457	2.3155	1.63216	0.064914	0.0420724	0.0788041	27.4392816199	192.664756500	95.92561147	0.020094	0.019473	2.46464	0.0589832	0.161488	1.25145	0.149485
527	ARCHAEOLOGICAL	7186-2	ZONA1	AREA4			0.03094	0.110066	8.28133	0.295483	0.261515	0.556998	0.0224922	100	0.0350456	0.0587416	2.71534	0.813757	10.7516	0.0231861	0.0268948	0.00200723	0.037053	0.00200723	0.0234315	0.0332295	0.00382342	0.0076477	0.0269433	0.461643	0.247283	0.21436	146.432	127.282	0.998087	0.8793	0.0582813	0.034947	0.0299446	24.2720362499	78.3286117300	98.71603432	0.0196191	0.0193407	2.54585	0.0566609	0.124779	1.44867	0.123575
528	ARCHAEOLOGICAL	7186-2	ZONA1	AREA5			0.0416484	-1.35068	13.9388	0.30238	0.680936	0.983316	0.0282086	100	0.0436912	0.0892099	2.7878	0.756759	11.5081	0.0301078	0.0453587	0.00238744	0.0460788	0.00238744	0.0273957	0.0398473	0.0062315	0.00457363	0.035867	0.5758	0.215844	0.359956	209.98	204.507	2.05735	1.74309	0.0701542	0.0425106	0.0599831	30.43753495	160.267516	97.06193596	0.0206438	0.0219205	2.46577	0.0672428	0.1717	1.31657	0.149622
529	ARCHAEOLOGICAL	7186-2	ZONA10	AREA1			0.0548329	-1.09239	15.5389	0.77945	0.493148	1.2726	0.0358728	99.2821	0.0519957	0.146019	3.0604	0.764885	11.5066	0.0359553	0.0644837	0.00258931	0.0545847	0.00258931	0.0329525	0.0443945	0.0101902	0.00269919	0.0412356	0.8804	0.44184	0.43856	252.057	314.088	3.27057	2.84845	0.0795594	0.0336313	0.0951201	0.03255485901	0.18526202259	94.74411290	0.0184944	0.0215962	2.50564	0.0773473	0.0770926	1.0842	0.185841
530	ARCHAEOLOGICAL	7186-2	ZONA10	AREA2			0.0601505	-1.54958	8.98541	0.262386	0.58855	0.850936	0.0410421	100	0.0595973	0.166662	3.0687	0.756933	171.257	0.0390649	0.0761073	0.00266589	0.0622634	0.00266589	0.0381795	0.0505395	0.0117239	0.00562331	0.0332394	0.655555	0.207434	0.448121	159.398	168.033	2.18525	1.27326	0.105743	0.0504917	0.124456	41.7843293700	143.3782032	85.49646968	0.0176947	0.0229376	2.5172	0.0887189	0.326445	1.12645	0.194909
531	ARCHAEOLOGICAL	7186-2	ZONA10	AREA3			0.0773348	-1.8236	10.5493	0.454048	0.689707	1.14375	0.0511151	99.9573	0.0741852	0.215843	3.0323	0.707028	8.7389	0.0485678	0.117731	0.00336266	0.0775478	0.00336266	0.0464419	0.0619681	0.0155797	0.00404878	0.0385159	0.855844	0.286432	0.569412	184.713	231.63	2.94727	2.09343	0.0899543	0.0519275	0.115549	0.03779919513	0.19798891060	92.57602875	0.01662	0.0241937	2.54306	0.10841	0.217522	1.09377	0.201457
532	ARCHAEOLOGICAL	7186-2	ZONA10	AREA4			0.0773348	-1.8236	10.5493	0.454048	0.689707	1.14375	0.0511151	99.9573	0.0741852	0.215843	3.0323	0.707028	8.7389	0.0485678	0.117731	0.00336266	0.0775478	0.00336266	0.0464419	0.0619681	0.0155797	0.00404878	0.0385159	0.855844	0.286432	0.569412	184.713	231.63	2.94727	2.09343	0.0899543	0.0519275	0.115549	0.03779919513	0.19798891060	92.57602875	0.01662	0.0241937	2.54306	0.10841	0.217522	1.09377	0.201457
533	ARCHAEOLOGICAL	7186-2	ZONA10	AREA5			0.0619696	-2.30795	14.8423	0.263544	0.666426	0.92997	0.0394287	100	0.0574189	0.170683	3.0078	0.734751	170.494	0.0405621	0.0819524	0.00260513	0.0600244	0.00260513	0.0351813	0.0480417	0.0119827	0.00484854	0.0336724	0.757778	0.209561	0.548217	186.507	195.133	2.7057	1.60378	0.0833891	0.0399811	0.114683	36.9576113099	190.776704	92.85459271	0.0189943	0.0224723	2.49873	0.0832225	0.3286	1.03813	0.193365
534	ARCHAEOLOGICAL	7186-2	ZONA11	AREA1			0.0738256	-1.51057	8.46427	0.304834	0.591895	0.896729	0.0498912	100	0.0718521	0.209073	2.93393	0.677625	107	0.0478369	0.114097	0.00338526	0.0752376	0.00338526	0.0459626	0.0604264	0.0148113	0.00572328	0.0370458	0.771726	0.269915	0.501812	144.805	168.503	2.43364	1.68722	0.124044	0.0723	0.153818	55.3956395200	163.115166399	84.56310560	0.0169699	0.0258985	2.55749	0.106389	0.352174	1.11239	0.200625
535	ARCHAEOLOGICAL	7186-2	ZONA11	AREA2			0.0656935	-1.63312	9.96553	0.518475	0.587358	1.10583	0.0435992	99.9834	0.061793	0.186404	3.08426	0.715598	137.491	0.041281	0.0849505	0.00292125	0.0647139	0.00292125	0.0391165	0.0513555	0.0133584	0.00354893	0.0375178	0.77069	0.316258	0.454431	184.955	237.548	2.79212	2.06349	0.0992663	0.0601998	0.135276	0.03998439793	0.1580453178	85.71734981	0.0173698	0.0227766	2.51757	0.090472	0.150137	1.05223	0.203344
536	ARCHAEOLOGICAL	7186-2	ZONA11	AREA3			0.0745985	-2.41254	18.0283	0.280262	1.16906	1.44932	0.0486296	99.9727	0.0693291	0.209647	2.99214	0.612655	140.507	0.04658	0.107438	0.00286502	0.0721944	0.00286502	0.0436092	0.0568448	0.0153497	0.00212436	0.040484	0.843357	0.231369	0.611988	217.756	338.027	3.92104	3.36695	0.11197	0.0538157	0.169779	0.04679219629	0.21658604879	87.24821588	0.0174448	0.0231059	2.49265	0.100454	0.392258	1.02063	0.205764
537	ARCHAEOLOGICAL	7186-2	ZONA8	AREA1			0.0694328	-1.44029	8.78435	0.464852	0.652854	1.11771	0.0460984	99.9949	0.0676614	0.195824	3.01123	0.717605	110.251	0.0441678	0.0974175	0.00336587	0.0710269	0.00336587	0.0408582	0.0569098	0.0141172	0.00372388	0.0383242	0.723141	0.28724	0.435901	197.135	237.78	2.85085	2.26064	0.093094	0.0606009	0.130713	*****	*****	*****	0.0169449	0.0230145	2.54287	0.0977682	0.185378	1.12275	0.203321
538	ARCHAEOLOGICAL	7186-2	ZONA8	AREA2			0.0537647	-1.69927	13.7307	0.452183	0.731437	1.18362	0.0350332	99.9949	0.0521054	0.135987	3.06254	0.752764	159.752	0.0348287	0.0604873	0.00277233	0.054878	0.00277233	0.0320068	0.0452702	0.00960783	0.00339898	0.036848	0.691926	0.252844	0.439082	249.17	271.057	3.15862	2.41453	0.0702189	0.0514039	0.0841682	0.03073650948	0.18529778829	95.71965751	0.0179196	0.0214699	2.53549	0.0772771	0.141304	1.18069	0.178701
539	ARCHAEOLOGICAL	7186-2	ZONA8	AREA3			0.0521373	-2.03128	16.1336	0.263772	0.640346	0.904118	0.0335994	100	0.0500171	0.125818	2.65842	0.619937	176.264	0.0354103	0.0626066	0.00274372	0.052761	0.00274372	0.0311457	0.0438943	0.00886671	0.00484854	0.0336523	0.63161	0.215853	0.415757	176.082	187.236	1.97611	1.57689	0.0800839	0.0534444	0.102519	35.4156152600	265.376950599	96.44338976	0.0188943	0.0217583	2.48455	0.0750394	0.267048	1.1721	0.170065
540	ARCHAEOLOGICAL	7186-2	ZONA8	AREA4			0.061844	-2.32934	16.5324	0.27493	0.847158	1.12209	0.0391466	99.9949	0.0573421	0.163361	2.83165	0.646162	2.75445	0.0407094	0.0821405	0.00290181	0.0602435	0.00290181	0.0350223	0.0487807	0.0114627	0.0036739	0.035226	0.718783	0.235402	0.483381	217.668	250.498	3.27564	2.10361	0.0903346	0.0513138	0.110241	0.03664803898	0.23171625539	95.39601448	0.0180196	0.0221965	2.51092	0.0838032	0.313052	1.08995	0.18535
541	ARCHAEOLOGICAL	7186-2	ZONA9	AREA1			0.0729569	-1.66259	9.94347	0.381094	0.619809	1.0009	0.0475838	99.9985	0.0694547	0.206302	2.96908	0.69887	8.24682	0.04751	0.112595	0.00353929	0.072994	0.00353929	0.0416192	0.0582118	0.0147823	0.00504848	0.0384561	0.7936	0.287251	0.506349	156.836	194.397	2.66704	1.87116	0.1043	0.06349	0.145613	*****	*****	*****	0.0175947	0.0247612	2.5453	0.0998314	0.253711	1.10455	0.202616
542	ARCHAEOLOGICAL	7186-2	ZONA9	AREA2			0.0506742	-0.436532	22.2773	0.806156	0.502036	1.30819	0.032581	99.1643	0.0479382	0.129239	2.88808	0.708385	168.254	0.0341994	0.0582373	0.00262985	0.0505677	0.00262985	0.0299754	0.0417796	0.00878809	0.00239928	0.0410959	0.786885	0.395137	0.391747	298.499	358.132	3.55151	3.26855	0.0796895	0.063753	0.0966154	*****	*****	*****	0.0195441	0.0206913	2.46408	0.071755	0.0682899	1.12136	0.173423
543	ARCHAEOLOGICAL	7186-2	ZONA9	AREA3			0.0703301	-1.7114	9.00383	0.381129	0.572341	0.95347	0.0479237	100	0.0679142	0.198326	3.22234	0.780077	86.5181	0.0444007	0.0983573	0.00266177	0.0705764	0.00266177	0.044973	0.055901	0.0146754	0.00497351	0.0336523	0.720536	0.2392	0.481336	169.841	185.656	3.00757	1.5547	0.112565	0.0520588	0.149575	46.2679243899	144.063222800	80.08206122	0.0177447	0.0227592	2.58353	0.100874	0.23942	1.05184	0.208664
544	ARCHAEOLOGICAL	7186-2	ZONA9	AREA4			0.0726976	-1.62889	8.26755	0.253321	0.570188	0.823509	0.0497781	100	0.0704688	0.207779	3.23364	0.781313	93.019	0.0455704	0.103604	0.00288337	0.0733526	0.00288337	0.0463929	0.0581261	0.0152265	0.00552334	0.0324603	0.73267	0.216314	0.516356	157.181	176.856	2.67335	1.35824	0.109729	0.0588251	0.151958	44.6835457700	191.663837199	87.30992661	0.0164451	0.0233129	2.59065	0.104518	0.448026	1.06259	0.20945
545	ARCHAEOLOGICAL	7186-2	ZONA2	AREA1			0.0366906	-1.22487	30.2518	0.445022	0.587102	1.03212	0.0247088	99.9913	0.0385678	0.0634374	2.35255	0.71745	2.51281	0.0276403	0.0379587	0.00228002	0.0408476	0.00228002	0.0247913	0.0362507	0.00459692	0.0039988	0.0366031	0.754728	0.334921	0.419807	286.51	215.098	2.33295	1.99532	0.0653118	0.0391325	0.0390618	0.02764492928	0.09668860711	98.14022178	0.019869	0.0204369	2.50272	0.0610418	0.0935025	1.34406	0.125289
546	ARCHAEOLOGICAL	7186-2	ZONA2	AREA2			0.038653	-3.69583	66.9659	0.26566	1.09781	1.36347	0.0246216	99.9898	0.0379136	0.0623461	2.84255	0.754273	163.251	0.0276975	0.0379209	0.00229135	0.0402051	0.00229135	0.0242084	0.0352766	0.00492853	0.00224932	0.0429171	0.764727	0.229782	0.534945	448.868	386.26	4.53566	3.33223	0.0633945	0.0447108	0.0548183	0.02704081148	0.45023628129	99.10496451	0.0196191	0.0198723	2.41222	0.0594847	0.181402	1.26581	0.127507
547	ARCHAEOLOGICAL	7186-2	ZONA2	AREA3			0.0384792	-2.24255	29.3963	0.345012	0.661656	1.00667	0.0253064	99.9983	0.0393895	0.0668926	2.28225	0.51564	9.49472	0.0265402	0.0350779	0.0021795	0.0415689	0.0021795	0.0251358	0.0364202	0.00514867	0.00389883	0.0323737	0.631412	0.20482	0.426592	276.229	242.594	2.26271	2.00964	0.0632607	0.0334852	0.0368516	0.02585843439	0.20500437439	99.25043612	0.019944	0.0197299	2.52289	0.061556	0.131934	1.284	0.133804
548	ARCHAEOLOGICAL	7186-2	ZONA2	AREA4			0.035365	-1.51908	16.8689	0.256545	0.591683	0.848228	0.0243516	100	0.0379213	0.0695258	2.79033	0.832552	103.996	0.0255034	0.0324811	0.00184184	0.0397628	0.00184184	0.0245541	0.0347319	0.00503084	0.00507348	0.0302948	0.618512	0.218609	0.399904	217.564	178.247	1.8626	1.31161	0.0644552	0.0355107	0.0520559	25.60418121	151.5689902	97.76200851	0.019919	0.0192225	2.46559	0.0592864	0.171378	1.30455	0.142255
549	ARCHAEOLOGICAL	7186-2	ZONA3	AREA1			0.0347874	-1.18256	16.8316	0.321182	0.565199	0.886381	0.0245387	100	0.0380922	0.0707325	2.34268	0.672091	177.482	0.0256923	0.0329185	0.00188975	0.0399819	0.00188975	0.0249601	0.0351109	0.00487094	0.00507348	0.0311183	0.533839	0.202658	0.331181	202.654	191.465	1.80511	1.45899	0.0660532	0.0375465	0.0362295	*****	*****	*****	0.019919	0.0197931	2.53428	0.0600715	0.128457	1.33749	0.14002
550	ARCHAEOLOGICAL	7186-2	ZONA3	AREA2			0.0363215	-1.94149	19.291	0.211268	0.583152	0.79442	0.0247551	100	0.0378509	0.0750341	2.7696	0.774814	30.5001	0.0259399	0.0336852	0.00181515	0.039666	0.00181515	0.0246673	0.0342757	0.00539034	0.00522343	0.0291448	0.521254	0.153376	0.367879	196.596	179.385	1.66151	1.28372	0.0649579	0.0323855	0.049136	25.65301766	135.125989400	97.98590002	0.020069	0.0189358	2.50935	0.0589432	0.225443	1.25853	0.148406
551	ARCHAEOLOGICAL	7186-2	ZONA3	AREA3			0.0386912	-1.32367	13.4705	0.400399	0.516976	0.917375	0.0268756	100	0.0410666	0.0822593	2.7244	0.766927	175.492	0.0281806	0.0396185	0.00194118	0.0430073	0.00194118	0.0270004	0.0372236	0.00578377	0.00459862	0.0336864	0.65168	0.258552	0.393128	215.568	206.498	2.18544	1.57839	0.071625	0.0396692	0.0673235	28.5553617700	132.897493700	95.27223702	0.0193192	0.0202856	2.50124	0.0642242	0.111656	1.2698	0.149485
552	ARCHAEOLOGICAL	7186-2	ZONA3	AREA4			0.0341483	-1.24956	15.6833	0.284514	0.534218	0.818732	0.0240914	100	0.0376565	0.0679321	2.69216	0.805051	14.2508	0.0260764	0.0339183	0.00182697	0.039483	0.00182697	0.0245732	0.0347718	0.0047112	0.00562331	0.0308208	0.608092	0.197181	0.41091	196.726	166.284	1.60687	1.22612	0.0631613	0.0348958	0.0470701	25.8010454200	127.3693318	97.81000210	0.0203189	0.0201825	2.48874	0.0593453	0.145744	1.35999	0.137963
553	ARCHAEOLOGICAL	7186-2	ZONA4	AREA1			0.0356695	-0.899176	9.95846	0.233639	0.357182	0.590821	0.0253482	100	0.0393601	0.0737554	2.72591	0.769345	92.7624	0.0261495	0.0341415	0.00198485	0.0413451	0.00198485	0.0257118	0.0363172	0.00502791	0.00752274	0.0274369	0.514014	0.196253	0.317761	135.502	129.429	1.05085	0.872336	0.068339	0.0366519	0.0419508	27.5478696499	68.3928363699	96.03929184	0.0192442	0.0198551	2.55976	0.0620288	0.196881	1.35946	0.140958
554	ARCHAEOLOGICAL	7186-2	ZONA4	AREA2			0.043843	-1.90297	18.5524	0.292246	0.627	0.919246	0.0290325	100	0.0444916	0.0884845	2.83837	0.743724	176.517	0.0305616	0.0464688	0.0023223	0.0468143	0.0023223	0.0282413	0.0402947	0.00651961	0.00477357	0.0337328	0.656211	0.239895	0.416316	204.471	207.839	1.95875	1.6235	0.0739274	0.0389873	0.0589699	29.65726046	185.466722800	97.82903539	0.0188693	0.0216208	2.54049	0.0685359	0.188279	1.23477	0.148704
555	ARCHAEOLOGICAL	7186-2	ZONA4	AREA3			0.041042	-1.69123	13.9671	0.19848	0.466239	0.664719	0.0279504	100	0.0422028	0.0940434	2.81582	0.751544	156.248	0.0290519	0.042154	0.00207041	0.044273	0.00207041	0.027523	0.0378159	0.00645703	0.00624812	0.0295955	0.589334	0.179375	0.40996	146.906	150.644	1.45791	1.02223	0.0703778	0.0316206	0.060657	27.8905108199	145.541080099	97.10941325	0.019919	0.0199868	2.49168	0.0653393	0.289083	1.24512	0.157327
556	ARCHAEOLOGICAL	7186-2	ZONA5	AREA1			0.0521297	-1.79037	19.7965	0.735345	0.647382	1.38273	0.0331179	99.5677	0.0496187	0.123826	2.99578	0.744423	12.9938	0.0353049	0.0620726	0.00267622	0.0522953	0.00267622	0.0305097	0.0435343	0.00876099	0.00259922	0.0411977	0.686123	0.248134	0.437989	273.817	337.463	3.33736	2.95259	0.0764168	0.0487182	0.075279	0.03203691093	0.121945158	93.10953266	0.0187944	0.0217303	2.47197	0.0740435	0.077968	1.14048	0.168061
557	ARCHAEOLOGICAL	7186-2	ZONA5	AREA2			0.0680557	-2.56013	32.8144	0.467024	1.59588	2.06291	0.0426651	99.9488	0.0633326	0.176381	3.00946	0.726046	11.0059	0.0439858	0.0965097	0.00369696	0.06703	0.00369696	0.0370004	0.0545776	0.0124523	0.00147456	0.053439	0.710937	0.259341	0.451596	387.471	561.264	5.35477	6.52968	0.0789863	0.0509613	0.0844805	0.03416031731	0.13672861550	93.60077108	0.0179696	0.0242637	2.457	0.0915772	0.179347	1.13308	0.182973
558	ARCHAEOLOGICAL	7186-2	ZONA5	AREA3			0.0477701	-1.3129	9.8806	0.315493	0.435794	0.751287	0.0327881	100	0.0493619	0.118491	2.83894	0.735733	2.49237	0.0329602	0.054282	0.00237467	0.0517364	0.00237467	0.031948	0.04364	0.00809636	0.00619814	0.0309728	0.528463	0.210865	0.317598	157.677	153.148	1.69773	1.17218	0.075448	0.0372874	0.0717849	29.9462784999	172.463868999	96.43606651	0.0185694	0.0217586	2.54367	0.0755884	0.19092	1.22321	0.169486
559	ARCHAEOLOGICAL	7186-2	ZONA5	AREA4			0.0493559	-2.4077	21.3144	0.35725	0.590222	0.947472	0.0307942	100	0.0456584	0.113775	3.00642	0.722194	101.999	0.0322263	0.0517961	0.00255075	0.0482096	0.00255075	0.0281363	0.0399287	0.00828094	0.00397381	0.0323625	0.688326	0.252553	0.435773	239.944	237.735	2.65521	1.64232	0.0647451	0.0362852	0.0654284	27.49245968	132.485623900	95.52179291	0.0186194	0.019667	2.47307	0.0680645	0.167013	1.11177	0.16778
560	ARCHAEOLOGICAL	7186-2	ZONA6	AREA1			0.0468917	-1.12454	8.82398	0.275484	0.410553	0.686037	0.0327133	100	0.0499668	0.112916	2.81283	0.664191	8.24979	0.031478	0.0495235	0.0024076	0.0523748	0.0024076	0.0324287	0.0447903	0.00758442	0.00679796	0.0311436	0.578574	0.228604	0.349971	159.748	133.149	1.60759	1.12465	0.0855296	0.0459823	0.0743053	34.8528930800	133.642164400	94.69017542	0.0178446	0.022253	2.54857	0.0772189	0.223735	1.27061	0.161743
561	ARCHAEOLOGICAL	7186-2	ZONA6	AREA2			0.0519119	-2.21539	19.2302	0.236181	0.755101	0.991282	0.034439	100	0.051616	0.129228	2.83732	0.658279	2.52857	0.033812	0.0569417	0.00231166	0.0539273	0.00231166	0.0327534	0.0448416	0.00908574	0.00452364	0.0326377	0.611833	0.204669	0.407164	195.445	205.163	2.53923	1.79784	0.0817564	0.0392607	0.0826046	32.48294044	106.8998148	89.15110002	0.0179696	0.0216538	2.49515	0.0775949	0.30768	1.14736	0.175022
562	ARCHAEOLOGICAL	7186-2	ZONA6	AREA3			0.0571084	-3.9353	79.8778	0.317901	1.92891	2.24681	0.0353704	99.988	0.0523889	0.135789	2.87475	0.723281	132.973	0.0408485	0.0796584	0.00289887	0.0552881	0.00289887	0.0316748	0.0454052	0.00988291	0.000949715	0.0589338	0.859932	0.263788	0.596144	329.524	815.251	5.95926	8.97554	0.084873	0.0522881	0.111027	0.03910955247	0.1640620756	92.31585391	0.0188693	0.0229725	2.38352	0.0770796	0.23189	1.10883	0.173055
563	ARCHAEOLOGICAL	7186-2	ZONA7	AREA1			0.0354157	-0.241165	7.07098	0.296941	0.357375	0.654316	0.026385	100	0.0413841	0.067734	2.29241	0.647262	3.0065	0.0268329	0.0359419	0.00209974	0.0434843	0.00209974	0.0281391	0.0391039	0.00438043	0.00814755	0.0309246	0.497588	0.217314	0.280274	141.448	121.177	1.10606	0.963071	0.0745128	0.0385189	0.0358741	*****	*****	*****	0.0201689	0.0224854	2.59576	0.0672422	0.146568	1.46913	0.123686
564	ARCHAEOLOGICAL	7186-2	ZONA7	AREA2			0.0349981	-0.779834	10.9098	0.22456	0.493951	0.718511	0.0256291	100	0.0404602	0.0673376	2.65168	0.750678	57.4992	0.0264456	0.0349343	0.00190834	0.0423689	0.00190834	0.026914	0.037845	0.00452389	0.00727282	0.0304824	0.492499	0.185341	0.307158	150.468	135.49	1.12338	1.06512	0.0758189	0.0376421	0.0466932	30.0061216600	152.5389423	98.69314936	0.0197191	0.0220105	2.58022	0.0647589	0.204884	1.43385	0.129261
565	ARCHAEOLOGICAL	7186-2	ZONA7	AREA3			0.0452928	-0.108421	8.96297	0.400255	0.473174	0.873429	0.0327987	100	0.0516461	0.0835592	2.2845	0.58263	18.7571	0.0333151	0.0553631	0.00296769	0.0546142	0.00296769	0.0336329	0.0490231	0.00559107	0.00684794	0.039622	0.660484	0.311932	0.348552	155.434	137.399	1.364	1.4169	0.0922699	0.051373	0.0476952	*****	*****	*****	0.0191942	0.0269871	2.57006	0.0826558	0.137352	1.46887	0.123443
566	ARCHAEOLOGICAL	7186-2	ZONA7	AREA4			0.0406827	-0.154984	10.3105	0.479205	0.473648	0.952853	0.0295305	100	0.0462431	0.07764	2.62333	0.697043	9.76304	0.0300447	0.0450837	0.00252392	0.0487665	0.00252392	0.0305556	0.0436174	0.0051491	0.00592322	0.0372347	0.611592	0.297542	0.31405	200.448	159.512	1.82895	1.51967	0.0839672	0.0504016	0.0445303	33.9033780800	107.4624239	98.59949638	0.0188943	0.0248785	2.53884	0.074174	0.0977563	1.45608	0.126567
567	ARCHAEOLOGICAL	7186-2	ZONA7	AREA5			0.0457245	-0.756433	11.8313	0.345326	0.574026	0.919352	0.0322236	100	0.0496513	0.0904973	2.6913	0.633395	164.991	0.0326359	0.0531897	0.00281785	0.0524691	0.00281785	0.0325524	0.0462166	0.00625246	0.0056733	0.0385076	0.670107	0.268872	0.401235	178.666	163.177	1.67996	1.51856	0.0828884	0.0506194	0.0638446	34.8510175899	188.4451229	97.77926175	0.0188194	0.0251057	2.55691	0.0787687	0.164841	1.38264	0.136742
568	ARCHAEOLOGICAL	7186-2	ZONA7	AREA6			0.0414731	-1.20222	15.5654	0.313811	0.573788	0.887599	0.0284606	100	0.0436087	0.0836822	2.81765	0.729933	24.0043	0.0297557	0.0442097	0.00248599	0.0460945	0.00248599	0.0283137	0.0402163	0.00587817	0.00517345	0.0343486	0.615733	0.226396	0.389337	179.702	181.76	1.53269	1.43675	0.0750281	0.0384052	0.0505044	29.87714871	131.830846500	98.13358350	0.019944	0.0224121	2.52141	0.0685307	0.163001	1.32318	0.141734
569	ARCHAEOLOGICAL	7186-3	ZONA4	AREA1			0.0714913	-2.29367	16.3758	0.343959	0.840782	1.18474	0.0456575	99.9658	0.0646532	0.188421	3.1923	0.631703	171.75	0.0423443	0.0893212	0.00329513	0.0679483	0.00329513	0.0408123	0.0539747	0.0139736	0.00277417	0.0340341	0.885211	0.264051	0.62116	218.607	332.601	3.77878	2.80008	0.0877011	0.0473165	0.1138	0.03471284032	0.1901876448	93.10548300	0.016545	0.0213906	2.4929	0.0947875	0.278306	1.04652	0.195459
570	ARCHAEOLOGICAL	7186-3	ZONA4	AREA2			0.0564126	-2.27429	15.8067	0.352931	0.618005	0.970936	0.0366281	100	0.0531386	0.151102	3.25926	0.794023	47.5067	0.0353726	0.0624784	0.00228915	0.0554275	0.00228915	0.033588	0.044604	0.0108235	0.00352394	0.0328925	0.757208	0.252659	0.50455	214.831	263.488	2.92825	1.96988	0.081936	0.0460132	0.111864	35.3304411000	236.792505400	95.06141184	0.0184195	0.0202882	2.48326	0.078192	0.198679	1.05183	0.191863
571	ARCHAEOLOGICAL	7186-3	ZONA4	AREA3			0.0682148	-1.88016	10.6812	0.352869	0.682548	1.03542	0.0454284	99.9949	0.0641378	0.192115	3.2362	0.755436	113.005	0.0421381	0.0885667	0.00280877	0.0669469	0.00280877	0.0413932	0.0529308	0.0140161	0.00352394	0.0372051	0.773375	0.288232	0.485143	184.706	253.57	3.1051	2.10868	0.0928625	0.0368348	0.117288	0.03662795979	0.14622075009	87.19424725	0.0182445	0.0226681	2.5236	0.0943232	0.253896	1.04921	0.205471
572	ARCHAEOLOGICAL	7186-3	ZONA5	AREA1			0.0985948	-1.39116	7.66524	0.509936	0.957006	1.46694	0.0691904	99.8333	0.0974919	0.271832	3.3889	0.717319	147.494	0.0584291	0.169695	0.00417433	0.101666	0.00417433	0.0688481	0.0825209	0.0191455	0.00312406	0.0435968	0.959464	0.316495	0.642969	199.957	263.279	4.83736	3.08091	0.159965	0.0791473	0.193971	0.07115786653	0.27158927589	90.17554174	0.0149705	0.0273176	2.55062	0.151369	0.257624	1.11703	0.194184
573	ARCHAEOLOGICAL	7186-3	ZONA5	AREA2			0.10685	-1.77981	10.9954	0.512156	1.27505	1.7872	0.0741874	99.6093	0.103172	0.286985	3.31014	0.699115	177.014	0.0631559	0.197449	0.00425609	0.107428	0.00425609	0.0743756	0.0870564	0.0203716	0.00244926	0.0460487	1.16129	0.370645	0.790646	216.211	321.823	4.4679	4.09255	0.167982	0.0698803	0.166925	0.06388340495	0.20588486989	85.04698838	0.0149205	0.0286498	2.52314	0.161432	0.282503	1.08207	0.190656
574	ARCHAEOLOGICAL	7186-3	ZONA5	AREA3			0.0974419	-1.20695	6.3655	0.443835	0.780133	1.22397	0.0708364	99.9352	0.100928	0.259326	3.18683	0.658601	171.501	0.0592057	0.174449	0.00377895	0.104707	0.00377895	0.0749505	0.0868565	0.017851	0.00429871	0.045271	0.966586	0.314373	0.652213	164.595	218.037	3.25915	2.55806	0.155005	0.0694592	0.173732	0.06207746147	0.1909368202	82.19246359	0.0151205	0.0300626	2.6044	0.161806	0.308944	1.15339	0.183196
575	ARCHAEOLOGICAL	7186-3	ZONA1	AREA1			0.05419	-1.54041	10.7486	0.3561	0.576084	0.932184	0.0365167	100	0.0543169	0.142126	3.09768	0.765483	16.7477	0.0357624	0.0638625	0.00255903	0.0568758	0.00255903	0.0347077	0.0472493	0.00962645	0.00539838	0.0377589	0.685354	0.269858	0.415497	192.822	166.459	2.35243	1.5451	0.0847757	0.0508738	0.091272	36.1419970099	144.9660403	92.91261081	0.0189943	0.024555	2.52272	0.0819575	0.190478	1.16838	0.177642
576	ARCHAEOLOGICAL	7186-3	ZONA1	AREA2			0.060958	-1.91283	17.3156	0.407243	0.692174	1.09942	0.0387641	99.9744	0.0561618	0.146452	3.10299	0.706165	167.25	0.0386229	0.0745259	0.00352149	0.0596831	0.00352149	0.0351255	0.0491215	0.0105616	0.00379886	0.0415521	0.919868	0.323807	0.596061	248.015	256.166	3.21454	2.05779	0.0803878	0.058263	0.0972051	0.03529611337	0.29591250029	97.21361206	0.0189193	0.0243462	2.46373	0.0842474	0.185201	1.14042	0.173261
577	ARCHAEOLOGICAL	7186-3	ZONA1	AREA3			0.0582877	-2.25991	18.388	0.355945	0.76545	1.12139	0.0370957	99.9863	0.0548553	0.148673	3.36452	0.77784	177.235	0.0371451	0.0686627	0.00288611	0.0577419	0.00288611	0.0336938	0.0472572	0.0104847	0.00357393	0.0378054	0.928324	0.273031	0.655293	242.653	242.875	2.83631	2.0079	0.0789389	0.0428031	0.0780656	0.0324666887	0.1201508699	92.94214078	0.0190693	0.0227033	2.48558	0.0809502	0.207059	1.12321	0.179879
578	ARCHAEOLOGICAL	7186-3	ZONA2	AREA1			0.0561402	-2.27541	26.0702	0.768168	0.851955	1.62012	0.0356171	99.2874	0.0524164	0.145125	3.05038	0.730012	141.246	0.0363	0.0659549	0.00225305	0.0546691	0.00225305	0.0328284	0.0444736	0.0101956	0.0016495	0.0440501	0.88526	0.311411	0.573849	361.871	541.734	5.26116	4.61498	0.0845689	0.0478628	0.12725	0.03390633088	0.20072136860	92.41012014	0.0194692	0.0212431	2.42393	0.0773019	0.0801266	1.0425	0.181609
579	ARCHAEOLOGICAL	7186-3	ZONA2	AREA2			0.0740763	-1.70254	12.955	0.77626	0.759829	1.53609	0.0493591	98.3813	0.0694738	0.197794	3.09953	0.689894	137.262	0.0458471	0.105203	0.00317648	0.0726498	0.00317648	0.0461736	0.0579524	0.0146974	0.00202439	0.0446771	0.955105	0.358178	0.596927	235.063	389.062	4.50301	3.95706	0.108153	0.0601909	0.145717	0.04616960325	0.24737775740	92.59219143	0.0180696	0.023079	2.51096	0.104126	0.108009	1.04522	0.198408
580	ARCHAEOLOGICAL	7186-3	ZONA2	AREA3			0.0753969	-1.53275	11.3736	0.839674	0.681648	1.52132	0.050066	95.9963	0.0699932	0.215108	3.19863	0.723916	167.006	0.0457788	0.104441	0.00324431	0.0732374	0.00324431	0.0456637	0.0577683	0.0154691	0.00204938	0.041439	0.856972	0.308803	0.548168	228.601	416.532	4.74514	3.92721	0.104916	0.0694149	0.136995	0.04320218633	0.15655734830	84.24967714	0.0177947	0.0233286	2.53364	0.103432	0.100769	1.03084	0.205169
581	ARCHAEOLOGICAL	7186-3	ZONA2	AREA4			0.0633724	-2.09518	25.3207	0.838957	0.792306	1.63126	0.0384026	97.6209	0.0545002	0.163875	3.35084	0.766681	20.9985	0.0398066	0.078351	0.00294088	0.0574411	0.00294088	0.0336235	0.0457755	0.0116656	0.00169949	0.0524516	0.977901	0.441108	0.536794	337.588	475.749	4.8846	4.44654	0.0896644	0.0737971	0.166033	0.04145107401	0.37199841859	95.48527928	0.0184445	0.0218815	2.40648	0.0793993	0.0826667	0.984629	0.18408
582	ARCHAEOLOGICAL	7186-3	ZONA3	AREA1			0.06251	-2.76832	22.3679	0.562528	0.823768	1.3863	0.0378121	99.7832	0.0553475	0.154229	3.02001	0.514506	9.75422	0.0369351	0.0679066	0.0029163	0.0582633	0.0029163	0.0331706	0.0470084	0.011255	0.0019994	0.0370419	0.779928	0.196211	0.583717	363.49	452.619	5.12824	3.49042	0.0711286	0.0396983	0.0903264	0.02967943341	0.27760313009	96.71890998	0.0176697	0.0200225	2.50986	0.0801792	0.128049	1.03471	0.180051
583	ARCHAEOLOGICAL	7186-3	ZONA3	AREA2			0.060916	-2.96386	23.0869	0.468683	0.822775	1.29146	0.0362385	99.9544	0.0522376	0.156599	3.06362	0.502433	3.75794	0.0365016	0.0663376	0.00269931	0.0549365	0.00269931	0.0309115	0.0436255	0.011311	0.00202439	0.037289	0.84171	0.272215	0.569495	327.303	419.421	4.53291	3.6258	0.0787956	0.0542804	0.114566	0.03510773269	0.36510931730	96.91016840	0.0185694	0.019602	2.44592	0.0745374	0.152784	0.987036	0.185682
584	ARCHAEOLOGICAL	7186-3	ZONA3	AREA3			0.0569768	-2.94171	21.371	0.229095	0.759756	0.988851	0.0342611	100	0.0497596	0.15149	2.8772	0.0613966	137.249	0.0347337	0.0601863	0.00242556	0.0521852	0.00242556	0.0293839	0.0414711	0.0107142	0.00349895	0.0320276	0.67403	0.201951	0.472079	236.34	248.894	2.53763	1.79128	0.0692943	0.0413054	0.0904943	30.3715257799	248.426231800	96.63773917	0.0195191	0.0196182	2.46047	0.0708548	0.349149	0.991383	0.188045
585	ARCHAEOLOGICAL	7186-3	ZONA3	AREA4			0.064775	-2.14551	13.6415	0.313649	0.607441	0.92109	0.0415233	100	0.0593529	0.17612	3.03863	0.70002	12.9987	0.040483	0.0820188	0.00296601	0.0623192	0.00296601	0.037042	0.049675	0.0126442	0.00434869	0.0334432	0.786045	0.235113	0.550931	181.035	213.24	2.55418	1.58378	0.0885317	0.0626815	0.126748	35.5545414400	187.0794927	90.42420013	0.0186944	0.0212945	2.48585	0.0867167	0.275874	1.04654	0.195201
586	ARCHAEOLOGICAL	7186-3	ZONA6	AREA1			0.0998009	-0.996961	5.83308	0.362102	0.725323	1.08742	0.0724182	99.9846	0.107633	0.255969	2.81902	0.4934	171.987	0.0616217	0.188665	0.0044115	0.112045	0.0044115	0.0748111	0.0943129	0.0177321	0.00514845	0.0460466	0.917989	0.325344	0.592645	165.959	184.295	2.95017	2.28109	0.163574	0.0802556	0.154091	0.0646942478	0.15664385850	81.03537421	0.0139458	0.0335307	2.61734	0.169124	0.450302	1.25055	0.177675
587	ARCHAEOLOGICAL	7186-3	ZONA6	AREA2			0.100845	-0.720152	5.37549	0.652223	0.616633	1.26886	0.0743636	99.4082	0.110393	0.246614	2.79859	0.42366	166.752	0.0627904	0.196283	0.0048011	0.115194	0.0048011	0.0784669	0.0986471	0.0165464	0.00512346	0.0511105	0.950958	0.406737	0.544221	183.074	182.3	3.20126	2.65227	0.188453	0.0946706	0.164289	*****	*****	*****	0.0143207	0.0365065	2.6043	0.177114	0.198435	1.28794	0.164078
588	ARCHAEOLOGICAL	7186-3	ZONA1	AREA1			0.0557126	-1.49994	11.5069	0.246374	0.638243	0.884617	0.0386425	100	0.0586574	0.130935	2.83207	0.701363	10.2432	0.0375908	0.0705405	0.0026648	0.0613219	0.0026648	0.0386191	0.0524829	0.00883896	0.00684794	0.0355977	0.614009	0.188958	0.425051	163.699	141.389	1.66979	1.26162	0.0943871	0.0374211	0.067206	36.9471475	150.172187400	96.88069022	0.0202689	0.0266961	2.60603	0.0911021	0.330187	1.25864	0.158653
589	ARCHAEOLOGICAL	7186-3	ZONA1	AREA2			0.0585689	-1.65517	12.5901	0.26626	0.688068	0.954328	0.0399844	100	0.060278	0.138613	3.01195	0.67282	176.242	0.0378764	0.0717678	0.00286248	0.063141	0.00286248	0.0394473	0.0537407	0.0094003	0.00602319	0.0343544	0.686616	0.20907	0.477546	168.495	162.559	1.87838	1.62405	0.0967745	0.0526989	0.0984277	38.1368628600	173.5701669	94.79840031	0.0191942	0.0265318	2.56709	0.0931875	0.314896	1.23473	0.1605
590	ARCHAEOLOGICAL	7186-3	ZONA1	AREA3			0.0626017	-1.10279	8.63105	0.39609	0.577996	0.974086	0.0440596	100	0.0670882	0.152625	3.01423	0.716392	3.99055	0.0404244	0.0816896	0.00320668	0.0702953	0.00320668	0.0439254	0.0602546	0.0100407	0.00552334	0.036583	0.717655	0.248529	0.469126	156.902	171.341	1.98838	1.72703	0.108619	0.0546575	0.0975983	44.1954348900	242.161921500	97.02288224	0.0183195	0.0287445	2.55648	0.104179	0.204305	1.29766	0.16039
591	ARCHAEOLOGICAL	7186-3	ZONA2	AREA1			0.0623714	-1.59657	11.8714	0.327542	0.740561	1.0681	0.0431254	99.9949	0.0647243	0.150633	2.99056	0.667644	140.991	0.0412153	0.0846652	0.002799	0.0675229	0.002799	0.0430592	0.0572068	0.0103161	0.00552334	0.0378285	0.766391	0.268203	0.498188	162.522	178.557	2.23057	1.75337	0.116419	0.0615842	0.133759	0.04792484379	0.24587648270	94.40818982	0.0191942	0.028097	2.56907	0.100266	0.255581	1.19693	0.165397
592	ARCHAEOLOGICAL	7186-3	ZONA3	AREA1			0.0653598	-1.14961	8.19657	0.368483	0.679131	1.04761	0.0466473	99.9932	0.0704375	0.158897	3.04898	0.72695	13.5037	0.0427957	0.0912828	0.00298031	0.0734174	0.00298031	0.0474072	0.0625648	0.0108526	0.00574827	0.0407637	0.71432	0.229657	0.484663	169.379	167.451	2.2099	1.67772	0.109152	0.0514356	0.0987054	0.04352974986	0.18271815080	94.74891302	0.0185944	0.0313722	2.58148	0.109973	0.235642	1.25092	0.166044
593	ARCHAEOLOGICAL	7186-3	ZONA3	AREA2			0.0785733	-1.96848	15.1358	0.614043	0.958952	1.57299	0.0520795	99.5449	0.0759578	0.194733	3.02916	0.633524	7.7505	0.0521582	0.134753	0.00364008	0.0795978	0.00364008	0.0495186	0.0657084	0.0138894	0.003324	0.0521784	1.12434	0.376639	0.747699	222.53	277.203	3.57921	3.77713	0.129175	0.0642906	0.156458	0.05171069123	0.20576751109	89.51421725	0.0188943	0.0318258	2.50756	0.115227	0.15286	1.12096	0.176771
594	ARCHAEOLOGICAL	7186-3	ZONA4	AREA1			0.0696284	-1.51975	11.8587	0.400245	0.845812	1.24606	0.0482611	99.9658	0.0721185	0.166551	3.13105	0.757597	176.733	0.0460422	0.105791	0.0033028	0.075421	0.0033028	0.0479206	0.0636784	0.0117426	0.00487354	0.0492088	0.869468	0.289616	0.579852	169.217	193.979	2.40087	2.12693	0.117165	0.0439186	0.0903201	0.04463352195	0.1115112435	88.49197513	0.0190943	0.033755	2.56405	0.111599	0.227788	1.21412	0.168647
595	ARCHAEOLOGICAL	7186-3	ZONA4	AREA2			0.0570938	-1.25645	8.55863	0.26208	0.55963	0.82171	0.0407138	100	0.0618166	0.137926	2.91465	0.739375	12.0005	0.0391774	0.076699	0.00254184	0.0643581	0.00254184	0.0412066	0.0550654	0.00929267	0.00747276	0.0388292	0.639114	0.208744	0.43037	138.912	131.728	1.59884	1.12481	0.101066	0.0472931	0.0837072	41.0616767	163.746281500	95.59626004	0.0197691	0.0295711	2.5985	0.096272	0.31366	1.26114	0.162761
596	ARCHAEOLOGICAL	7186-3	ZONA4	AREA3			0.0747371	-1.74506	15.2546	0.406104	0.865649	1.27175	0.0501218	99.9203	0.0742095	0.172049	3.17826	0.721803	176.761	0.0472377	0.111179	0.00386937	0.0780784	0.00386937	0.0488689	0.0658311	0.0122474	0.00462361	0.042559	0.964917	0.325429	0.639489	177.123	211.312	2.56468	2.33039	0.120765	0.0954334	0.135368	*****	*****	*****	0.0179446	0.0304844	2.51355	0.114701	0.243438	1.19021	0.163872
597	ARCHAEOLOGICAL	7186-3	ZONA4	AREA4			0.0701195	-1.09374	7.98482	0.505779	0.559594	1.06537	0.0490389	99.9806	0.0748499	0.175713	2.84095	0.63091	12.5038	0.0471178	0.110666	0.00352088	0.0783711	0.00352088	0.0478979	0.0665951	0.011776	0.00624812	0.0451133	0.743395	0.318459	0.424936	149.197	151.39	2.07849	1.63558	0.121169	0.0591333	0.106589	0.05007439667	0.14585248910	91.46693847	0.0184695	0.0325374	2.61926	0.114493	0.172512	1.27374	0.167942
598	ARCHAEOLOGICAL	7186-3	ZONA4	AREA5			0.0762242	-1.15769	12.6022	0.715313	0.820469	1.53578	0.0515199	99.2651	0.079126	0.172434	3.03594	0.667046	177.226	0.0487978	0.118588	0.00434121	0.083467	0.00434121	0.0498183	0.0714937	0.0119732	0.0036739	0.0538749	1.04956	0.377835	0.67173	235.609	244.824	3.83857	3.29494	0.123771	0.0639411	0.0977081	0.05344934467	0.1910087463	96.41350509	0.0178946	0.0366597	2.53616	0.121312	0.125345	1.28015	0.157079
599	ARCHAEOLOGICAL	7186-3	ZONA4	AREA6			0.0805329	-1.12594	8.05745	0.427288	0.692538	1.11983	0.056765	99.9727	0.0855743	0.201933	2.8418	0.621541	163.258	0.0522713	0.136166	0.00395274	0.0895273	0.00395274	0.0567463	0.0759187	0.0136086	0.00612316	0.0465807	0.897276	0.32197	0.575306	158.952	153.971	2.33888	1.88304	0.133514	0.0643231	0.10928	0.05948283987	0.1676771574	95.04794252	0.0179196	0.0364075	2.58778	0.132665	0.256828	1.26751	0.168982
600	ARCHAEOLOGICAL	7186-3	ZONA4	AREA7			0.0632865	-2.08605	16.248	0.441927	0.983357	1.42528	0.0422375	99.959	0.0635811	0.155808	2.88701	0.104409	9.75704	0.0400125	0.0800813	0.00270487	0.0662856	0.00270487	0.0404614	0.0553306	0.010955	0.00342397	0.0431313	0.582588	0.230844	0.351744	246.308	292.173	3.30601	3.0753	0.0984551	0.0464649	0.0850513	0.04028124965	0.1702261464	95.59957189	0.0194192	0.0280781	2.56218	0.0957923	0.176271	1.15799	0.173101
601	ARCHAEOLOGICAL	7186-3	ZONA4	AREA8			0.0535416	-1.27333	10.0347	0.273048	0.56611	0.839158	0.0383232	100	0.0587566	0.117408	2.67748	0.594349	12.2576	0.0367689	0.067527	0.0024617	0.0612184	0.0024617	0.0396953	0.0531107	0.00810768	0.00679796	0.0360597	0.591243	0.21371	0.377533	140.407	137.445	1.59811	1.29747	0.0986607	0.0423477	0.0686518	39.7562101299	203.471203300	98.07023103	0.0204439	0.0278581	2.61275	0.0928057	0.272076	1.29556	0.151428
602	ARCHAEOLOGICAL	23001-1	ZONA2	AREA1			0.131546	-0.953001	12.4272	1.88809	1.1052	2.99329	0.0841708	0.0240438	0.128858	0.349549	2.81624	0.519887	3.48607	0.0846693	0.349918	0.00753745	0.136396	0.00753745	0.0714605	0.110003	0.0263922	0.00204938	0.107267	1.67777	0.822125	0.855645	297.655	360.089	8.66943	8.54164	0.166494	0.158802	0.258558	0.09051238943	0.33064604510	89.42665852	0.0150455	0.0430638	2.46145	0.181464	0.0771475	1.21844	0.200632
603	ARCHAEOLOGICAL	23001-1	ZONA2	AREA2			0.0926036	-1.54992	10.3696	0.535329	0.884825	1.42015	0.0588769	99.7336	0.0888974	0.260688	2.86939	0.468177	3.0014	0.0586011	0.170362	0.00501927	0.0939162	0.00501927	0.0493462	0.0750578	0.0188584	0.00339898	0.0581062	1.06425	0.439861	0.624387	272.223	297.336	4.14522	3.33991	0.0889019	0.0861206	0.160501	0.04720400823	0.24876777650	92.21486061	0.0164451	0.0294493	2.44554	0.124404	0.225467	1.1686	0.203646
604	ARCHAEOLOGICAL	23001-1	ZONA2	AREA3			0.0731966	-2.09836	17.1743	0.387451	0.936496	1.32395	0.0453001	99.9488	0.0658217	0.187404	2.91892	0.444544	8.74647	0.0462186	0.106117	0.00424867	0.0700707	0.00424867	0.038855	0.056625	0.0134457	0.00287414	0.0456361	0.924448	0.268439	0.656009	261.702	312.874	3.65384	3.31426	0.0954097	0.0809084	0.150939	0.04627348802	0.22305238760	92.22192429	0.0172198	0.0242923	2.44755	0.0954794	0.24922	1.12825	0.183692
605	ARCHAEOLOGICAL	23001-1	ZONA2	AREA4			0.109014	-1.45743	8.03939	0.451562	1.04406	1.49563	0.0753107	99.86	0.10812	0.302126	3.0385	0.595984	164.74	0.0678459	0.228145	0.0046537	0.112773	0.0046537	0.0729503	0.0904997	0.0222733	0.00394881	0.0537256	1.13267	0.35834	0.774328	190.917	226.627	3.26667	3.54053	0.166933	0.0897912	0.225875	0.07903721273	0.22967109799	82.28394360	0.0155453	0.0340664	2.55252	0.16345	0.353042	1.12549	0.204317
606	ARCHAEOLOGICAL	23001-1	ZONA2	AREA5			0.123776	-1.47765	7.52034	0.404263	1.00813	1.41239	0.0868084	99.7576	0.124888	0.341077	3.2406	0.73932	169.255	0.0777757	0.299523	0.00482099	0.129709	0.00482099	0.0872052	0.104989	0.0247201	0.00449865	0.0598241	1.23815	0.347788	0.890366	184.244	196.436	4.04053	3.3473	0.193174	0.0882282	0.22599	0.08150903974	0.23560642509	81.24955387	0.0149455	0.038023	2.5872	0.192195	0.512428	1.13187	0.199716
607	ARCHAEOLOGICAL	23001-1	ZONA2	AREA6			0.126277	-1.30756	7.04145	0.58019	1.10519	1.68538	0.0879306	98.8965	0.12992	0.347378	3.15431	0.64821	20.0075	0.0776421	0.298405	0.00530349	0.135223	0.00530349	0.0858784	0.110038	0.0251858	0.00392382	0.0550846	1.1182	0.394897	0.723302	202.585	227.72	4.41855	3.3036	0.196306	0.0987878	0.231634	0.08293547214	0.22811622819	79.21398105	0.0141957	0.0357527	2.58208	0.195915	0.307402	1.16186	0.199449
608	ARCHAEOLOGICAL	23001-1	ZONA3	AREA1			0.0844695	-1.41992	13.999	0.65061	0.858833	1.50944	0.0530439	99.2965	0.0785032	0.20377	2.65178	0.427061	16.7524	0.0550947	0.150255	0.00572881	0.0842324	0.00572881	0.0469558	0.0702762	0.0139562	0.00409877	0.0622357	1.24613	0.511263	0.734868	274.319	221.43	3.87893	3.09899	0.114299	0.099379	0.141356	0.05204219034	0.21831902810	92.71235839	0.0169199	0.0335804	2.40176	0.117232	0.15786	1.23958	0.165222
609	ARCHAEOLOGICAL	23001-1	ZONA3	AREA2			0.100593	-1.9742	16.1292	0.773664	1.15385	1.92751	0.0594828	96.9361	0.0865346	0.264799	2.87178	0.4343	3.49138	0.0653207	0.209966	0.00646728	0.0930018	0.00646728	0.0472894	0.0742496	0.0187521	0.0026742	0.0831079	1.4897	0.627531	0.862174	332.086	299.279	6.17232	4.73019	0.122494	0.140866	0.242512	*****	*****	*****	0.016645	0.0346033	2.38796	0.121539	0.156799	1.1594	0.186417
610	ARCHAEOLOGICAL	23001-1	ZONA3	AREA3			0.0935782	-1.87971	12.951	0.623867	0.991805	1.61567	0.0583171	99.1591	0.0831394	0.256834	2.98878	0.628445	171.748	0.0632304	0.196234	0.00488029	0.08802	0.00488029	0.0479459	0.0685341	0.0194858	0.0029991	0.0759406	1.26389	0.536678	0.727214	218.116	282.726	4.46577	3.37581	0.139786	0.0866739	0.204636	0.06484694534	0.19812101739	82.81545242	0.0178946	0.0339885	2.45968	0.11648	0.183676	1.0428	0.208231
611	ARCHAEOLOGICAL	23001-1	ZONA3	AREA4			0.0957855	-1.51213	11.1775	0.629319	0.865777	1.4951	0.0593744	99.0774	0.0912255	0.25592	3.0142	0.608969	5.5	0.0606665	0.182307	0.00604325	0.0972691	0.00604325	0.0485973	0.0787947	0.0184744	0.00377387	0.0638516	1.13452	0.424561	0.709956	261.335	243.96	4.13783	3.03247	0.0983361	0.0876311	0.156211	0.04911196681	0.29924199000	94.24833669	0.0158452	0.0344869	2.46489	0.127392	0.19385	1.24889	0.192873
612	ARCHAEOLOGICAL	23001-1	ZONA4	AREA1			0.157535	-1.56431	12.2484	0.995815	1.53427	2.53008	0.0983252	61.4591	0.144424	0.417284	2.95193	0.608552	50.5001	0.105927	0.535971	0.00910887	0.153533	0.00910887	0.0811179	0.121156	0.0323771	0.00289913	0.127159	1.74241	0.800093	0.942314	237.4	290.371	6.17511	6.95076	0.165904	0.19715	0.331233	0.10020098700	0.63500049000	95.46712196	0.0162201	0.0539217	2.45747	0.202274	0.198734	1.11542	0.205523
613	ARCHAEOLOGICAL	23001-1	ZONA4	AREA2			0.0988222	-1.57564	12.8225	0.688855	1.03954	1.7284	0.0602294	98.3244	0.0889935	0.264689	2.99211	0.587667	24.748	0.0630674	0.196558	0.00631553	0.0953092	0.00631553	0.048647	0.076251	0.0190582	0.00304908	0.0662993	1.21663	0.411444	0.805182	273.82	279.642	4.47071	3.96128	0.105927	0.104558	0.173452	0.05101349102	0.31405547039	94.15489820	0.0163951	0.03292	2.45489	0.124897	0.177951	1.19025	0.192853
614	ARCHAEOLOGICAL	23001-1	ZONA4	AREA3			0.0862275	-1.74945	13.3851	0.641959	0.810541	1.4525	0.0516783	99.1348	0.0755358	0.233509	2.95497	0.520499	16.246	0.0544403	0.147059	0.0055875	0.0811235	0.0055875	0.0409125	0.0645245	0.016599	0.00334899	0.0602244	1.07965	0.423258	0.656388	308.137	270.974	5.02208	3.60471	0.110711	0.134095	0.246084	0.07170112544	0.30480079910	89.87111391	0.0172948	0.0288477	2.44029	0.105437	0.163108	1.15539	0.192502
615	ARCHAEOLOGICAL	23001-1	ZONA4	AREA4			0.116286	-1.72669	12.6325	0.921193	1.07159	1.99278	0.0712639	86.6655	0.101483	0.320454	3.10761	0.633106	167.488	0.0758787	0.281172	0.00647831	0.107961	0.00647831	0.0568982	0.0831998	0.0247611	0.00282415	0.082405	1.46498	0.625861	0.839116	231.729	286.242	4.96024	4.32075	0.139932	0.155674	0.287848	0.08062500502	0.34093111679	87.39064303	0.0175697	0.0367604	2.50173	0.140098	0.149155	1.03567	0.212932
616	ARCHAEOLOGICAL	23001-1	ZONA4	AREA5			0.122346	-1.42479	9.6785	0.645049	1.05942	1.70447	0.0793718	98.2287	0.114133	0.328604	3.11623	0.723879	4.49984	0.0807396	0.320049	0.00701303	0.121146	0.00701303	0.0693976	0.0958194	0.0253266	0.003324	0.0794163	1.51459	0.552836	0.961758	209.446	241.047	4.86127	4.28577	0.134512	0.112408	0.246223	0.06599909434	0.2805216143	86.44205814	0.0151455	0.0414076	2.51874	0.165217	0.252914	1.14155	0.207008
617	ARCHAEOLOGICAL	23001-1	ZONA4	AREA6			0.128407	-1.19637	7.11897	0.811403	0.827418	1.63882	0.0868003	92.383	0.129882	0.353069	2.99591	0.587569	160.243	0.0803946	0.31917	0.00643868	0.136321	0.00643868	0.0797503	0.110084	0.0262376	0.00422373	0.0654038	1.13622	0.418737	0.717488	224.657	231.352	4.57125	3.62673	0.155941	0.0878246	0.228142	0.0709492711	0.24141882549	85.26254412	0.0150205	0.0393535	2.55545	0.189833	0.202162	1.19225	0.204332
618	ARCHAEOLOGICAL	23001-1	ZONA5	AREA1			0.0475456	-2.52438	33.2016	0.305796	0.835732	1.14153	0.0304838	99.9863	0.0462657	0.0865432	2.93402	0.677184	14.4955	0.0320545	0.0510964	0.00285416	0.0491198	0.00285416	0.0294908	0.0425532	0.00656663	0.00374887	0.0350749	0.865669	0.264953	0.600716	289.888	250.633	2.68866	2.35815	0.0771327	0.0418837	0.0612357	0.03113459102	0.24935607309	98.55516509	0.0184195	0.0214883	2.47283	0.0720441	0.196647	1.2422	0.138112
619	ARCHAEOLOGICAL	23001-1	ZONA5	AREA2			0.0557559	-5.37133	100.888	0.534567	1.49831	2.03287	0.0310719	99.8698	0.0461838	0.0985278	2.76484	0.624989	129.249	0.0388972	0.071902	0.0030952	0.0492788	0.0030952	0.027464	0.0412309	0.00804789	0.000849745	0.0526178	1.05051	0.331492	0.719016	753.398	981.075	10.6307	9.76123	0.0766025	0.0733208	0.138314	0.03299679622	0.5513996095	97.80034406	0.0182445	0.0203031	2.32232	0.0686951	0.11829	1.02405	0.144342
620	ARCHAEOLOGICAL	23001-1	ZONA5	AREA3			0.13085	0.160469	32.2222	2.13315	1.86159	3.99474	0.0799837	0.060326	0.115632	0.260321	2.21697	0.590886	172.49	0.103175	0.471553	0.00990687	0.125539	0.00990687	0.0722766	0.106635	0.0189035	0.00289913	0.184561	2.31133	1.17572	1.13561	389.516	281.513	8.96841	7.83581	0.170421	0.11893	0.131824	0.07114629379	0.20512330040	94.28889141	0.0202189	0.0685295	2.54193	0.178912	0.0666861	1.20838	0.144467
621	ARCHAEOLOGICAL	23001-1	ZONA6	AREA4			0.0985021	-2.61215	19.0353	0.413933	1.38717	1.8011	0.0607918	99.7699	0.0873993	0.277268	3.13468	0.66389	7.74861	0.0626995	0.192781	0.00428029	0.0916792	0.00428029	0.049335	0.070312	0.0213672	0.00192442	0.0575322	1.31376	0.29776	1.016	252.543	382.505	5.28732	4.90666	0.146257	0.0860639	0.241271	0.06655029852	0.34079648410	91.04403374	0.0163701	0.028709	2.44805	0.119647	0.332664	1.001	0.216922
622	ARCHAEOLOGICAL	23001-1	ZONA6	AREA1			0.0741053	-1.63176	13.0243	0.448996	0.679508	1.1285	0.0456637	99.9676	0.0674645	0.192899	2.70964	0.255865	20.746	0.0464507	0.107267	0.00477578	0.0722398	0.00477578	0.0388343	0.0591367	0.0131032	0.00384884	0.0458883	0.923721	0.384648	0.539073	264.864	222.435	3.26276	2.35595	0.0920333	0.0912192	0.141517	0.04627835827	0.24749373890	94.07412515	0.01667	0.0256402	2.42764	0.0979717	0.212222	1.20379	0.176819
623	ARCHAEOLOGICAL	23001-1	ZONA6	AREA2			0.0862701	-1.6111	11.0561	0.589715	0.736464	1.32618	0.0551541	99.594	0.0839561	0.23231	2.96241	0.456558	21.2491	0.0518645	0.133716	0.00471928	0.0886749	0.00471928	0.0472573	0.0717377	0.0169372	0.00327402	0.0449526	1.06113	0.389231	0.671904	266.722	270.522	4.2479	2.96144	0.110138	0.104681	0.178877	0.06104423245	0.24286514040	91.08449534	0.0157203	0.0256641	2.5126	0.118995	0.183205	1.20693	0.196327
624	ARCHAEOLOGICAL	23001-1	ZONA6	AREA3			0.0713425	-2.22659	15.8715	0.399251	0.96759	1.36684	0.0446413	99.9522	0.066469	0.199981	3.06856	0.649728	170.495	0.0451016	0.101003	0.0033627	0.0698322	0.0033627	0.0372983	0.0552907	0.0145416	0.00272418	0.0445051	0.979502	0.272144	0.707358	271.287	323.305	3.59361	3.21733	0.0869269	0.0566005	0.136053	0.04098555383	0.15978169640	89.71972667	0.0171948	0.0229564	2.46104	0.0925886	0.23114	1.08921	0.203827
625	ARCHAEOLOGICAL	23001-1	ZONA7	AREA1			0.111224	-1.4194	9.02347	0.474318	1.30913	1.78345	0.0771615	99.7856	0.113616	0.296264	2.87734	0.475686	23.5076	0.0688255	0.233886	0.0049834	0.1186	0.0049834	0.0742011	0.0967719	0.0218278	0.00337399	0.0575169	1.16919	0.374585	0.794604	238.391	269.571	4.50753	3.91808	0.167994	0.0957952	0.209833	0.07771221602	0.21487671950	83.83584297	0.0152454	0.035845	2.53759	0.170973	0.343407	1.17764	0.196251
626	ARCHAEOLOGICAL	23001-1	ZONA7	AREA2			0.138998	-1.01179	7.23182	0.681012	1.1025	1.78351	0.0969121	97.2703	0.146131	0.345851	2.86389	0.528107	22.2503	0.0897841	0.395462	0.00730605	0.153437	0.00730605	0.0981475	0.128293	0.025145	0.00454863	0.077051	1.44726	0.509725	0.937539	190.458	206.504	3.99799	3.7008	0.159714	0.151624	0.244063	0.09114205111	0.26091740600	87.28957900	0.0152704	0.0487116	2.5739	0.22644	0.288476	1.27757	0.180901
627	ARCHAEOLOGICAL	23001-1	ZONA1	AREA1			0.117475	-1.97339	11.5425	0.711028	1.08485	1.79588	0.074159	96.7368	0.108397	0.346206	3.31402	0.66259	176.494	0.0715546	0.252671	0.00517749	0.113575	0.00517749	0.0614989	0.0883441	0.0252308	0.00259922	0.0634533	1.29881	0.413049	0.885757	228.413	322.81	5.58332	4.16367	0.181681	0.0876007	0.270093	0.0780411877	0.29193738699	83.45138484	0.01652	0.0340781	2.45207	0.149843	0.207488	1.04039	0.214775
628	ARCHAEOLOGICAL	23001-1	ZONA1	AREA2			0.0875897	-2.63271	16.903	0.513694	0.871869	1.38556	0.0526886	99.5295	0.0756243	0.245961	2.98769	0.514617	176.761	0.0533161	0.140876	0.00392875	0.0795534	0.00392875	0.0434692	0.0618878	0.0176656	0.00309907	0.0468898	0.959439	0.325669	0.63377	241.583	269.166	4.3004	2.69885	0.103107	0.0865614	0.210179	0.05205495346	0.41980831860	93.80789378	0.0178446	0.0263903	2.40844	0.105357	0.213744	1.00671	0.201686
629	ARCHAEOLOGICAL	23001-1	ZONA1	AREA3			0.104659	-1.91018	10.8772	0.532752	0.91269	1.44544	0.0669401	99.4331	0.0951224	0.307765	3.09664	0.618326	3.49711	0.0641769	0.204358	0.0048655	0.0999877	0.0048655	0.0566334	0.0776306	0.0223571	0.00369889	0.0512466	1.16084	0.36658	0.794259	199.721	222.107	3.91564	2.98693	0.133665	0.0896972	0.231273	0.06199255139	0.31586871379	89.38437444	0.0174698	0.0303077	2.49138	0.134264	0.259379	1.04477	0.213619
630	ARCHAEOLOGICAL	23001-1	ZONA1	AREA4			0.154396	-1.17349	5.74355	0.698065	1.14933	1.8474	0.113009	95.0275	0.155685	0.423161	3.44417	0.788659	171.252	0.0928027	0.426315	0.00601299	0.161699	0.00601299	0.12153	0.133009	0.0286904	0.00407378	0.0626448	1.42694	0.498359	0.928585	186.003	235.002	5.32988	4.52049	0.216211	0.104251	0.254179	0.09001765028	0.25045259510	78.68924481	0.0144956	0.0437784	2.61061	0.254539	0.30944	1.12267	0.185824
631	ARCHAEOLOGICAL	23001-1	ZONA1	AREA5			0.134705	-1.62692	12.1186	0.847055	1.51132	2.35837	0.0897367	89.8593	0.128453	0.3515	3.4774	0.792474	3.2584	0.0817992	0.328108	0.00659626	0.135049	0.00659626	0.0858501	0.108786	0.0262632	0.00229931	0.0805112	1.53079	0.604303	0.926484	220.217	338.542	5.54443	5.06818	0.155298	0.0886521	0.19421	0.06929131381	0.19188842689	80.88405971	0.0157203	0.0403934	2.50961	0.194636	0.19994	1.11718	0.194968
632	ARCHAEOLOGICAL	23001-1	ZONA8	AREA1			0.113078	-2.29262	19.0509	0.724027	1.31487	2.0389	0.0639848	97.1637	0.0917726	0.309669	3.12117	0.627485	50.9975	0.0738095	0.264283	0.00696461	0.0987371	0.00696461	0.0477102	0.0761528	0.0225843	0.00192442	0.080013	1.55277	0.625299	0.927473	267.037	375.254	4.96806	5.2898	0.0965378	0.121222	0.192152	0.04585086941	0.48304196840	95.02346654	0.0180696	0.0327786	2.41687	0.123863	0.191751	1.02317	0.199724
633	ARCHAEOLOGICAL	23001-1	ZONA8	AREA2			0.128214	-1.82696	11.5099	1.13778	1.13293	2.27071	0.079563	7.09865	0.115508	0.375573	3.06343	0.635879	57.752	0.0828768	0.334609	0.00634181	0.121849	0.00634181	0.0633478	0.0933742	0.028475	0.00214935	0.0656974	1.46632	0.42897	1.03735	249.37	343.535	5.2365	6.15193	0.128314	0.115094	0.294029	0.06948696964	0.398904643	89.67281427	0.0161202	0.0336136	2.48168	0.156722	0.131062	1.04708	0.22209
634	ARCHAEOLOGICAL	23001-1	ZONA9	AREA1			0.0952947	-2.66011	18.6575	0.388833	1.22155	1.61039	0.0551543	99.8207	0.0811044	0.27421	3.18511	0.630853	73.2578	0.0588699	0.170653	0.00498488	0.0860889	0.00498488	0.0415252	0.0663148	0.0197741	0.0019994	0.0494317	1.16031	0.301404	0.858902	298.464	422.565	4.5911	3.79516	0.0833486	0.0732182	0.156294	0.04079096328	0.25883851419	92.69201956	0.0170199	0.0255473	2.40628	0.107841	0.350607	1.04629	0.207505
635	ARCHAEOLOGICAL	23001-1	ZONA9	AREA2			0.0923607	-2.53749	16.4209	0.40758	1.0618	1.46938	0.0537625	99.8105	0.0762694	0.273113	3.11687	0.656346	57.2448	0.0584303	0.16889	0.00477166	0.0810408	0.00477166	0.0400435	0.0613145	0.0197263	0.00254923	0.0476474	1.07673	0.302655	0.774073	258.797	339.798	4.46116	3.44229	0.0896265	0.0916076	0.208164	0.04722394576	0.36593092599	93.01278302	0.0174448	0.0246857	2.40614	0.101358	0.309441	0.99431	0.213579
636	ARCHAEOLOGICAL	23001-1	ZONA10	AREA1			0.0751488	-3.12202	28.2331	0.442064	0.966503	1.40857	0.0410719	99.7864	0.0578766	0.175428	3.48115	0.798908	9.48569	0.0472243	0.109689	0.00453077	0.062407	0.00453077	0.0322984	0.0491656	0.0132414	0.00222433	0.0485936	1.13646	0.397476	0.738981	309.316	315.167	4.67544	2.96369	0.0708588	0.0540975	0.0870518	0.03032748286	0.17830592819	95.60529610	0.0187444	0.0216214	2.42258	0.0814641	0.210655	0.993955	0.176202
637	ARCHAEOLOGICAL	23001-1	ZONA10	AREA2			0.0678418	-2.93796	21.7052	0.300776	0.806932	1.10771	0.0404584	99.9812	0.0589713	0.180254	3.16112	0.739079	73.0121	0.043958	0.0960774	0.00300603	0.0619776	0.00300603	0.0344648	0.0491232	0.0128544	0.0036489	0.0377832	0.928637	0.248264	0.680373	224.381	247.465	3.76692	1.99921	0.0947115	0.0636882	0.172313	0.04161003455	0.28602152609	92.29036893	0.0180196	0.0227245	2.40735	0.0835876	0.305612	0.995615	0.189477
638	ARCHAEOLOGICAL	23001-1	ZONA10	AREA3			0.0928295	-1.57041	11.9613	0.505011	0.87059	1.3756	0.0588087	99.7214	0.0875775	0.244167	3.38239	0.780856	2.52626	0.0584222	0.169116	0.00551194	0.0930899	0.00551194	0.0499083	0.0751267	0.0179632	0.00357393	0.0552691	1.16188	0.409045	0.752839	254.667	262.708	3.912	2.94388	0.0937431	0.072665	0.100475	0.04187310681	0.13994665989	91.87602943	0.0168449	0.0303734	2.45057	0.125035	0.244179	1.18216	0.193507
639	ARCHAEOLOGICAL	23001-1	ZONA11	AREA1			0.073787	-2.95465	24.7862	0.516439	0.955546	1.47198	0.0426384	99.7468	0.0608267	0.194789	3.27724	0.793325	81.4922	0.0471857	0.110189	0.00367921	0.0645062	0.00367921	0.0342714	0.0503446	0.0141617	0.0019994	0.0431894	1.05977	0.26083	0.798941	337.87	397.612	5.3676	3.35029	0.0753103	0.0494114	0.108145	0.03333886651	0.29255481090	96.26060821	0.0179696	0.0216573	2.36725	0.0846157	0.170617	0.974001	0.191926
640	ARCHAEOLOGICAL	23001-1	ZONA11	AREA2			0.0673267	-2.33574	14.6028	0.290851	0.743622	1.03447	0.0426592	99.9983	0.062135	0.189503	3.02687	0.74223	3.25785	0.0438396	0.0958188	0.00278269	0.0649175	0.00278269	0.0369119	0.051275	0.0136425	0.00434869	0.0350086	0.826446	0.214784	0.611662	206.984	209.544	2.88456	1.76508	0.0830764	0.0500723	0.121795	0.03668267312	0.19660086970	92.72846887	0.0178197	0.0225864	2.42147	0.0881875	0.323537	1.04608	0.202631
641	ARCHAEOLOGICAL	23001-1	ZONA11	AREA3			0.0591573	-2.82959	22.5777	0.252966	0.776188	1.02915	0.0362798	99.9949	0.0529795	0.152616	3.21077	0.757336	167.499	0.0380311	0.0720246	0.00271712	0.0556964	0.00271712	0.0317485	0.0447045	0.0109919	0.00412376	0.0360394	0.811735	0.199224	0.612512	233.532	227.695	3.12015	1.73078	0.0816419	0.0616019	0.123508	0.03748041509	0.21949503910	94.11341308	0.0188443	0.0212239	2.45437	0.0764537	0.326395	1.0502	0.185808
642	ARCHAEOLOGICAL	23001-1	ZONA11	AREA4			0.094151	-2.2412	14.4966	0.44333	1.03461	1.47794	0.06038	99.7774	0.0874603	0.25617	3.28426	0.778085	170.745	0.0589932	0.172127	0.00390344	0.0913634	0.00390344	0.0530018	0.0717192	0.0196442	0.00317405	0.0454496	1.1887	0.308577	0.880122	250.813	270.457	4.60383	3.20379	0.100281	0.0764399	0.151362	0.04831685955	0.17074536770	88.04649827	0.0160702	0.0265468	2.47633	0.124722	0.286482	1.03034	0.208646
643	ARCHAEOLOGICAL	23001-1	ZONA11	AREA5			0.197862	-15.4447	470.673	1.9596	6.39545	8.35505	0.0786183	0.190711	0.105478	0.307548	2.09449	0.369098	132.745	0.194817	0.668836	0.00860233	0.11408	0.00860233	0.0585347	0.0861593	0.0279207	0.000124962	1.38989	3.9153	1.01895	2.89635	865.258	532.06	40.368	28.1624	0.14967	0.272823	0.364512	0.09091257313	5.97409965100	99.36123353	0.0153704	0.0431269	2.23354	0.144694	0.108984	0.617606	0.141112
644	ARCHAEOLOGICAL	23001-1	ZONA12	AREA1			0.0615769	-3.00099	28.4134	0.413364	0.902141	1.3155	0.0360505	99.9334	0.0531757	0.138965	3.10991	0.747895	78.5048	0.0402509	0.0801002	0.00318124	0.0563573	0.00318124	0.031114	0.045746	0.0106113	0.00292412	0.0405849	1.07506	0.311182	0.763881	280.931	292.586	3.40044	2.50283	0.0748619	0.0458884	0.081367	0.03315318665	0.19421406660	96.08777055	0.0180446	0.0214541	2.41511	0.0768595	0.180953	1.04325	0.172326
645	ARCHAEOLOGICAL	23001-1	ZONA12	AREA2			0.0765692	-2.60743	17.4788	0.312737	1.08212	1.39486	0.0470276	99.976	0.0675152	0.219666	3.09045	0.757286	168.252	0.0497855	0.122325	0.0032842	0.0707996	0.0032842	0.0386175	0.0546665	0.016133	0.00262421	0.038749	1.01877	0.238874	0.7799	237.692	343.435	3.60072	3.19643	0.0956783	0.0686697	0.174386	0.04595808316	0.21199478790	88.63455820	0.0177447	0.022283	2.49774	0.0932843	0.346664	1.00932	0.210699
646	ARCHAEOLOGICAL	23001-1	ZONA12	AREA3			0.0793535	-1.9057	12.0956	0.369564	0.898794	1.26836	0.0524939	99.9556	0.0774291	0.214549	3.25541	0.788408	137.262	0.0501802	0.125562	0.00340582	0.0808354	0.00340582	0.0472629	0.0650451	0.0157903	0.00374887	0.04155	0.898353	0.24053	0.657822	200.98	265.095	3.43825	2.62244	0.125506	0.0622933	0.163961	0.05247105868	0.1828038605	86.12523989	0.0169699	0.0263464	2.48808	0.112307	0.296638	1.10803	0.198987
647	ARCHAEOLOGICAL	23001-1	ZONA12	AREA4			0.0999045	-2.15186	16.0383	0.5754	1.13101	1.70641	0.0599744	99.2148	0.0854001	0.274799	3.35116	0.763514	144.745	0.0627488	0.193428	0.00552295	0.090923	0.00552295	0.0471759	0.0702301	0.020693	0.00189943	0.054675	1.26206	0.463292	0.798772	274.823	402.075	5.0759	4.65773	0.0943612	0.0735931	0.1647	0.04227645367	0.32514591009	94.54112757	0.0171698	0.0262988	2.45621	0.117406	0.218994	1.01756	0.207128
648	ARCHAEOLOGICAL	23001-1	ZONA1	AREA1			0.0814176	2.91424	91.3415	2.38446	0.716065	3.10052	0.0526202	0.0239055	0.0783649	0.166925	2.71629	0.526601	12.9967	0.0557969	0.150184	0.00495513	0.0833197	0.00495513	0.0516295	0.0720094	0.0113103	0.00117465	0.11019	1.39182	0.848091	0.543731	569.012	440.611	8.70823	9.09589	0.127183	0.0846855	0.0872627	0.05245160752	0.1208232887	93.08200693	0.0177197	0.0361849	2.52463	0.12364	0.0357425	1.20682	0.138917
649	ARCHAEOLOGICAL	23001-1	ZONA1	AREA2			0.0884416	-1.33147	12.7204	0.671161	1.09103	1.76219	0.0590385	99.3254	0.0872714	0.208006	2.86559	0.587159	176.26	0.0596206	0.175567	0.00535195	0.092623	0.00535195	0.0558772	0.0776308	0.0149922	0.00359892	0.0648615	1.12871	0.412631	0.716076	279.706	252.002	4.35672	3.68965	0.125664	0.0925682	0.136878	0.05535113005	0.19993054769	92.28512464	0.0178446	0.0372755	2.54171	0.133508	0.16131	1.25205	0.169515
650	ARCHAEOLOGICAL	23001-1	ZONA1	AREA3			0.0924189	-6.65649	136.542	0.757021	2.70875	3.46577	0.0519693	98.8121	0.0762322	0.178415	2.33049	0.682462	176.752	0.0750372	0.238938	0.00454242	0.0807747	0.00454242	0.047259	0.0668	0.0139747	0.000724782	0.144469	2.16934	0.533784	1.63556	548.388	752.014	13.8461	10.6501	0.11695	0.0976163	0.158507	0.05142356569	1.404680505	99.30769288	0.0192192	0.0351047	2.26577	0.114059	0.141582	1.00528	0.151211
651	ARCHAEOLOGICAL	23001-1	ZONA1	AREA4			0.0738558	-1.73875	18.2875	0.46987	1.28594	1.75581	0.0501866	99.9429	0.0758469	0.17884	2.69461	0.430975	3.4929	0.0513911	0.131371	0.00375852	0.0796058	0.00375852	0.0485067	0.0673553	0.0122506	0.00304908	0.0692914	1.01683	0.35066	0.666165	288.122	291.654	3.92038	4.21208	0.121658	0.0720304	0.110638	0.0507685799	0.21881135930	95.79311040	0.0188443	0.0342959	2.45317	0.115862	0.200217	1.22849	0.165872
652	ARCHAEOLOGICAL	23001-1	ZONA2	AREA1			0.0577809	-0.925596	12.684	0.447203	0.655011	1.10221	0.0408213	99.9829	0.0638112	0.107454	2.63285	0.592961	163.26	0.0411524	0.0847464	0.00332109	0.0671325	0.00332109	0.0419057	0.0594873	0.0076452	0.00637309	0.0437546	0.860238	0.303451	0.556786	167.825	149.511	1.98633	1.77283	0.112842	0.0623025	0.0724425	0.04551420532	0.23421586550	98.29682304	0.0193942	0.031893	2.53759	0.101393	0.15949	1.36879	0.132314
653	ARCHAEOLOGICAL	23001-1	ZONA2	AREA2			0.0706521	-0.794024	13.6161	0.719957	0.939327	1.65928	0.0494129	99.5066	0.0759191	0.141457	2.64427	0.689887	176.255	0.0528643	0.138541	0.00407137	0.0799905	0.00407137	0.0503052	0.0700878	0.00990273	0.00507348	0.0677353	1.11046	0.526757	0.583706	212.023	172.572	3.20479	2.77314	0.141248	0.0825805	0.0832328	*****	*****	*****	0.020119	0.0419512	2.5403	0.120393	0.114189	1.32491	0.140162
654	ARCHAEOLOGICAL	23001-1	ZONA2	AREA3			0.101377	-2.60472	30.343	0.7546	1.60348	2.35808	0.063453	97.8382	0.0916826	0.238908	2.89359	0.675719	21.2485	0.0711272	0.243178	0.00525415	0.0969365	0.00525415	0.0581036	0.0793454	0.017591	0.00224932	0.0878425	1.87711	0.608737	1.26837	323.241	360.428	5.98989	6.53452	0.148943	0.0788937	0.155954	0.06658828574	0.23309065070	92.31683320	0.0185444	0.040038	2.41882	0.137449	0.160632	1.07449	0.173521
655	ARCHAEOLOGICAL	23001-1	ZONA3	AREA1			0.0732996	-1.11605	21.3826	0.848926	1.1108	1.95973	0.0495484	97.3176	0.0749385	0.15995	2.70768	0.255129	2.77336	0.0509774	0.128339	0.00409405	0.0790323	0.00409405	0.0484909	0.0679391	0.0110932	0.00262421	0.071692	1.23378	0.662568	0.571214	295.206	350.554	4.5249	4.8607	0.131981	0.0873773	0.114674	0.05430362103	0.79762829010	99.34361837	0.0191193	0.0338032	2.43257	0.11643	0.0977867	1.23631	0.151341
656	ARCHAEOLOGICAL	23001-1	ZONA3	AREA2			0.0744698	-1.36669	13.68	0.424244	1.05413	1.47837	0.0513744	99.9488	0.0780921	0.169586	2.80526	0.284933	177.236	0.0485218	0.117038	0.0041562	0.0822485	0.0041562	0.0505869	0.0706561	0.0115923	0.00419874	0.0545696	0.94499	0.358715	0.586275	231.055	219.188	2.87554	3.13193	0.123566	0.0634159	0.0876133	0.05262013631	0.2017041913	97.56467198	0.0172948	0.0332462	2.4847	0.121243	0.234636	1.30769	0.155665
657	ARCHAEOLOGICAL	23001-1	ZONA4	AREA1			0.0637538	-1.52051	11.1253	0.377333	0.66202	1.03935	0.0442785	99.9932	0.0652612	0.154034	2.81386	0.66091	9.99603	0.0436468	0.094903	0.00290906	0.0681706	0.00290906	0.0443327	0.0575063	0.0106643	0.00607318	0.040843	0.852354	0.291189	0.561165	156.55	155.705	2.03374	1.66002	0.107575	0.050371	0.0910164	0.04304623415	0.1939280169	95.92544442	0.0196941	0.0291691	2.5372	0.101839	0.21776	1.18317	0.167273
658	ARCHAEOLOGICAL	23001-1	ZONA4	AREA2			0.0666258	-2.80085	49.5905	0.627043	1.51787	2.14491	0.0444792	99.8427	0.0681557	0.137168	2.73134	0.675801	16.4972	0.047504	0.109063	0.00316949	0.0713254	0.00316949	0.0442138	0.0613392	0.00998621	0.00159952	0.0725125	1.18077	0.446622	0.734147	432.574	483.763	6.13061	6.81906	0.117356	0.051138	0.0927	0.04645676411	0.17040424679	95.99846843	0.0194442	0.0333583	2.55274	0.105553	0.123815	1.21087	0.149885
659	ARCHAEOLOGICAL	23001-1	ZONA5	AREA1			0.065372	-1.35456	10.1377	0.357413	0.692114	1.04953	0.045805	99.998	0.069185	0.15572	2.87933	0.600906	13.4936	0.0443154	0.0977822	0.00310895	0.0722944	0.00310895	0.0459789	0.0617671	0.0105273	0.00619814	0.042667	0.852844	0.318067	0.534777	157.818	151.819	2.0483	1.62923	0.117406	0.067551	0.11226	0.04628070684	0.18798672729	94.06606852	0.0197441	0.0308001	2.54818	0.107745	0.244975	1.24856	0.161037
660	ARCHAEOLOGICAL	23001-1	ZONA5	AREA2			0.0901046	-1.46896	12.1708	0.582677	1.04295	1.62562	0.0595282	99.5941	0.0872945	0.225034	2.96799	0.557316	12.7443	0.058938	0.171537	0.00510342	0.0923976	0.00510342	0.0551439	0.0764891	0.0159085	0.00357393	0.0608644	1.17157	0.41379	0.757784	231.481	240.03	3.46499	3.58168	0.138304	0.111323	0.191583	0.0675393345	0.34211338029	94.50939151	0.0172198	0.0369085	2.49524	0.131633	0.19491	1.19026	0.176556
661	ARCHAEOLOGICAL	23001-1	ZONA5	AREA3			0.0872554	-1.60348	10.2447	0.556274	0.782769	1.33904	0.0575491	99.7258	0.0830868	0.236804	3.12429	0.731374	13.2519	0.0574227	0.163229	0.00436994	0.087457	0.00436994	0.0526023	0.0708197	0.0166372	0.00424872	0.0567019	1.06475	0.439068	0.625682	197.982	214.617	3.00775	2.81241	0.11732	0.0884018	0.172025	0.05313376689	0.23825459130	90.54532940	0.0177947	0.0344723	2.5313	0.123422	0.196423	1.11989	0.190673
662	ARCHAEOLOGICAL	23001-3	ZONA1	AREA1			0.116935	-2.40684	15.0077	0.626022	1.35687	1.98289	0.0734439	98.2706	0.100896	0.340125	3.32082	0.70287	24.7382	0.0733585	0.263145	0.00479055	0.105686	0.00479055	0.0618602	0.0799838	0.025702	0.00222433	0.0592043	1.41609	0.368903	1.04719	221.551	358.656	5.49593	5.16438	0.159161	0.105322	0.279546	0.07302796536	0.33583402649	85.81664825	0.0162951	0.0300013	2.45769	0.141844	0.237963	0.951955	0.219796
663	ARCHAEOLOGICAL	23001-3	ZONA1	AREA2			0.121494	-2.32812	15.4472	0.503126	1.3213	1.82442	0.0756578	99.1793	0.109878	0.341639	3.33125	0.758991	8.51095	0.077919	0.297411	0.0056782	0.115556	0.0056782	0.06376	0.0899409	0.0256152	0.00324902	0.0742839	1.53886	0.452422	1.08644	201.573	256.378	5.23441	3.68358	0.152694	0.115781	0.287491	0.08629503967	0.4094466276	90.78046046	0.0173198	0.0375682	2.45517	0.153701	0.345922	1.06164	0.210835
664	ARCHAEOLOGICAL	23001-3	ZONA1	AREA3			0.128922	-2.32383	13.0277	0.681818	1.23871	1.92053	0.082222	96.8426	0.113479	0.38199	3.36484	0.757984	3.50021	0.0822177	0.330194	0.00468943	0.118168	0.00468943	0.070815	0.0894	0.0287677	0.00279916	0.0782458	1.61952	0.51145	1.10807	200.687	335.536	5.21038	4.12781	0.150065	0.104944	0.30134	0.0705849837	0.45702548840	90.23265888	0.0158952	0.0352546	2.46831	0.160216	0.240873	0.932088	0.223141
665	ARCHAEOLOGICAL	23001-3	ZONA1	AREA4			0.113241	-1.42239	7.73175	0.530674	1.04519	1.57586	0.0796969	99.6034	0.114917	0.30808	3.25347	0.651592	176.501	0.0710621	0.250792	0.00436072	0.119278	0.00436072	0.0789707	0.0967953	0.0224823	0.00429871	0.0612277	1.21589	0.395704	0.820189	190.01	207.51	3.31432	2.76825	0.163977	0.0879761	0.214745	0.07015747325	0.2235473942	82.29037784	0.0157703	0.0380185	2.52799	0.175767	0.29481	1.11445	0.198534
666	ARCHAEOLOGICAL	23001-3	ZONA2	AREA1			0.101989	-2.19614	16.2915	0.50801	1.33245	1.84046	0.0646686	99.5948	0.0921673	0.273929	3.24976	0.738845	147.511	0.0654102	0.209886	0.0048254	0.0969932	0.0048254	0.0556518	0.0759282	0.021065	0.00257423	0.057706	1.37909	0.387394	0.991693	246.273	336.209	5.18317	3.82222	0.123717	0.099312	0.222346	0.0579466391	0.30446743129	91.02352061	0.0168449	0.0303652	2.48267	0.131579	0.265859	1.03819	0.206542
667	ARCHAEOLOGICAL	23001-3	ZONA2	AREA2			0.131415	-1.62648	8.90335	0.921651	0.987036	1.90869	0.090149	81.8113	0.120872	0.374025	3.39144	0.813249	98.2516	0.0822857	0.3345	0.00506223	0.125934	0.00506223	0.087953	0.098613	0.0273214	0.00307408	0.0578475	1.32897	0.425092	0.903881	200.372	294.36	5.07781	5.26503	0.158646	0.10604	0.228378	0.06864901946	0.21416531999	78.17542362	0.0144956	0.0334867	2.5297	0.186566	0.171392	0.991111	0.207902
668	ARCHAEOLOGICAL	23001-3	ZONA2	AREA3			0.115149	-2.11692	11.9694	0.453695	1.17524	1.62894	0.0754846	99.5028	0.104344	0.324354	3.53143	0.800448	93.0001	0.0704821	0.244907	0.00466544	0.10901	0.00466544	0.0682433	0.0846077	0.0244021	0.00312406	0.0576616	1.19081	0.368582	0.822224	192.194	259.159	4.21219	3.85866	0.15172	0.101347	0.246206	0.07262318077	0.28939379949	85.86648363	0.0161452	0.0326055	2.4576	0.15285	0.365506	1.01151	0.211918
669	ARCHAEOLOGICAL	23001-3	ZONA2	AREA4			0.135698	-1.82343	9.5336	0.830095	1.4461	2.2762	0.0928895	90.5567	0.125249	0.387825	3.53819	0.827863	93.2377	0.0839803	0.346974	0.00492917	0.130178	0.00492917	0.0902103	0.101865	0.0283137	0.00257423	0.065817	1.40807	0.445597	0.962476	199.359	318.504	5.26771	6.12845	0.180575	0.0928613	0.255423	0.07821780532	0.29982263720	85.43852712	0.0147956	0.0345274	2.52842	0.192074	0.202644	0.991847	0.208652
670	ARCHAEOLOGICAL	23001-3	ZONA2	AREA5			0.136359	-1.52147	8.45353	0.510259	1.27827	1.78853	0.0947067	99.1179	0.133616	0.371282	3.2991	0.738583	176.494	0.0848394	0.354583	0.0058482	0.139464	0.0058482	0.0958037	0.112865	0.0265984	0.00352394	0.0583403	1.44377	0.421498	1.02228	196.608	249.886	5.22496	4.54148	0.234607	0.123789	0.259753	*****	*****	*****	0.0150705	0.0369313	2.58761	0.208669	0.409428	1.12483	0.195062
671	ARCHAEOLOGICAL	23001-3	ZONA3	AREA1			0.124384	-0.59124	6.42664	1.1535	0.79451	1.94801	0.0900131	7.97422	0.138442	0.304361	2.83888	0.500524	3.24868	0.0836337	0.346521	0.00620586	0.144648	0.00620586	0.0919846	0.123985	0.0206629	0.00484854	0.0946114	1.32341	0.607562	0.715852	186.213	180.162	4.10631	3.52058	0.19977	0.119133	0.177078	0.07876143286	0.18368137479	83.75116162	0.01672	0.0610201	2.58982	0.21597	0.128133	1.32763	0.166123
672	ARCHAEOLOGICAL	23001-3	ZONA5	AREA1			0.148967	-1.18768	6.17972	0.648948	1.02087	1.66982	0.106277	96.8477	0.156521	0.406689	3.15043	0.667991	163.262	0.0955827	0.450857	0.00608153	0.162602	0.00608153	0.10958	0.134508	0.0280946	0.0049985	0.0752353	1.26906	0.418078	0.850982	159.855	185.137	3.58871	3.62833	0.225388	0.131152	0.268558	0.10297756330	0.27853270590	82.30444427	0.0150705	0.0539505	2.57232	0.244089	0.332839	1.18256	0.188596
673	ARCHAEOLOGICAL	23001-3	ZONA6	AREA1			0.181932	-1.27536	8.34141	1.44898	1.53704	2.98602	0.12384	0.446913	0.176746	0.49811	3.07195	0.708064	158.993	0.121607	0.71525	0.00882909	0.185575	0.00882909	0.116052	0.148363	0.037212	0.00284914	0.117125	1.97594	0.884574	1.09137	202.994	296.203	5.7244	9.17679	0.254472	0.188527	0.337182	*****	*****	*****	0.0162951	0.0600417	2.53925	0.264415	0.150276	1.13011	0.204539
674	ARCHAEOLOGICAL	23001-3	ZONA6	AREA2			0.174843	-1.28495	8.85173	1.44899	1.53703	2.98602	0.118046	0.404225	0.168976	0.475929	3.10056	0.709384	163.252	0.116283	0.654683	0.0087792	0.177755	0.0087792	0.108905	0.142019	0.0357358	0.00277417	0.119517	1.89362	0.826162	1.06746	212.772	307.792	5.94973	9.18418	0.238287	0.190067	0.322135	*****	*****	*****	0.0164201	0.0607678	2.50722	0.250925	0.143352	1.13302	0.204388
675	ARCHAEOLOGICAL	23001-3	ZONA1	AREA1			0.0884485	-0.856889	15.4473	1.00519	1.08274	2.08793	0.0584903	50.3463	0.0872568	0.205597	2.75286	0.545984	11.9979	0.0603949	0.180529	0.00517242	0.0924294	0.00517242	0.05537	0.078132	0.0142974	0.00327402	0.0721683	1.41947	0.734049	0.685419	298.816	255.107	4.31628	4.66099	0.13041	0.0972323	0.121871	0.05334894116	0.20158510239	94.47743871	0.0181196	0.037697	2.45118	0.133502	0.099763	1.21307	0.161647
676	ARCHAEOLOGICAL	23001-3	ZONA1	AREA2			0.0900952	-1.42844	13.9927	0.552827	1.13143	1.68425	0.0614459	99.7383	0.0910049	0.209765	2.80966	0.600022	16.9903	0.0617544	0.18837	0.00484208	0.0958474	0.00484208	0.0600535	0.0809905	0.0148569	0.00397381	0.0673742	1.19739	0.514875	0.682517	205.153	219.96	3.45594	3.58541	0.151846	0.0882608	0.151136	0.06354829291	0.48336870599	97.95583942	0.0180196	0.0411368	2.5434	0.141043	0.20914	1.21899	0.164903
677	ARCHAEOLOGICAL	23001-3	ZONA1	AREA3			0.119964	-0.793868	9.62512	1.12662	1.02997	2.15659	0.0817717	8.51673	0.117397	0.298387	2.83112	0.701057	47.2626	0.0858615	0.361794	0.00662684	0.124024	0.00662684	0.0790797	0.102657	0.021367	0.00397381	0.10345	1.70967	0.907993	0.801681	200.416	225.906	3.872	4.34783	0.175866	0.088148	0.177169	0.07051639485	0.1821794286	83.73473228	0.01662	0.0533978	2.46675	0.181736	0.123799	1.1672	0.178111
678	ARCHAEOLOGICAL	23001-3	ZONA1	AREA4			0.0998059	-1.45314	13.592	0.848955	1.2239	2.07285	0.0653362	94.2154	0.0955128	0.254075	2.86124	0.36605	3.23778	0.0652601	0.21051	0.00576551	0.101279	0.00576551	0.0597878	0.0834282	0.0178504	0.00284914	0.0732749	1.36908	0.562751	0.806325	258.074	281.47	4.69288	5.377	0.145918	0.0977066	0.164575	0.0588393385	0.21200232299	88.94066101	0.0181196	0.0380087	2.51369	0.143215	0.139652	1.1969	0.178851
679	ARCHAEOLOGICAL	23001-3	ZONA1	AREA5			0.114308	-1.0292	9.49674	0.908942	1.02998	1.93892	0.0779338	85.6869	0.112581	0.288342	2.87792	0.706055	177.003	0.0809322	0.321927	0.00607526	0.118656	0.00607526	0.0749651	0.0979469	0.0207087	0.00429871	0.090604	1.51156	0.74825	0.76331	183.205	200.769	3.37249	3.63994	0.168142	0.0823614	0.168055	0.06793164475	0.18530135880	85.85594129	0.01662	0.0523082	2.50208	0.172912	0.150889	1.17233	0.181166
680	ARCHAEOLOGICAL	23001-3	ZONA2	AREA1			0.112927	-0.439816	9.51071	1.62344	0.849044	2.47248	0.0785356	0.0546411	0.120395	0.265456	2.77483	0.459603	11.5038	0.0757218	0.283654	0.00669859	0.127094	0.00669859	0.0777473	0.108808	0.0182858	0.00314905	0.0964425	1.4291	0.716492	0.712608	266.757	258.984	5.90238	5.92055	0.197017	0.138037	0.181555	0.09489443712	0.40754113650	97.53547143	0.0168949	0.0526744	2.4803	0.186555	0.0774856	1.33919	0.161926
681	ARCHAEOLOGICAL	23001-3	ZONA2	AREA2			0.114291	-0.644808	7.94657	0.980999	1.0054	1.9864	0.0804243	63.9705	0.121067	0.274449	2.84862	0.573375	171.249	0.0779995	0.299771	0.00628048	0.127348	0.00628048	0.0802026	0.108188	0.0191594	0.00442367	0.0848126	1.47438	0.746822	0.727563	193.904	205.043	3.72687	3.90774	0.207268	0.114943	0.178715	0.08955502115	0.28882930109	94.48924676	0.0163701	0.0526511	2.52963	0.188391	0.139672	1.28508	0.167636
682	ARCHAEOLOGICAL	23001-3	ZONA2	AREA3			0.107347	-0.947579	8.34086	0.695443	1.04474	1.74018	0.0741922	98.4385	0.111407	0.264815	2.87335	0.557977	168.255	0.0718565	0.255687	0.00617355	0.11758	0.00617355	0.0721119	0.0990571	0.0185231	0.0046736	0.08173	1.19297	0.570755	0.622215	203.264	199.772	3.91221	3.74155	0.192391	0.138393	0.201768	0.09088721019	0.2492513499	89.35297502	0.0168449	0.049816	2.53267	0.171169	0.198566	1.29863	0.172553
683	ARCHAEOLOGICAL	23001-3	ZONA4	AREA1			0.107767	-1.19589	10.3183	0.793464	1.40602	2.19948	0.0747322	95.9656	0.113055	0.262478	2.79041	0.534945	176.504	0.0747967	0.274752	0.0057197	0.118775	0.0057197	0.0725846	0.100335	0.0184392	0.0036489	0.100792	1.49341	0.53686	0.956546	224.765	255.211	4.37008	4.69147	0.182929	0.109672	0.175539	0.07894500043	0.21198689230	88.87811521	0.0163451	0.0560172	2.517	0.17292	0.168308	1.27691	0.171102
684	ARCHAEOLOGICAL	23001-3	ZONA4	AREA2			0.107436	-0.947454	9.36546	1.12563	1.11179	2.23742	0.0746354	7.55112	0.110604	0.267148	2.7548	0.573941	3.49954	0.0749643	0.278569	0.00567795	0.116281	0.00567795	0.0728036	0.0974714	0.01881	0.0036739	0.0975048	1.46991	0.635743	0.834164	223.236	222.691	4.59883	4.40823	0.176381	0.115159	0.180884	0.07765936646	0.24255371210	91.10615656	0.0173198	0.0555809	2.47487	0.170275	0.109951	1.23521	0.175081
685	ARCHAEOLOGICAL	23001-3	ZONA4	AREA3			0.107791	-1.48604	10.879	0.619312	1.60499	2.2243	0.0736067	99.0498	0.108211	0.27635	2.94728	0.686505	122.751	0.0763894	0.285484	0.00519896	0.11341	0.00519896	0.0704079	0.0937881	0.019622	0.00377387	0.0858533	1.45234	0.463051	0.989286	215.555	226.925	4.16579	4.06855	0.176124	0.100207	0.191161	0.0740489695	0.25847625860	91.69380639	0.0175447	0.0542387	2.49382	0.164196	0.226166	1.16749	0.182038
686	ARCHAEOLOGICAL	23001-4	ZONA7	AREA1			0.143943	-2.27489	20.004	0.793122	2.30532	3.09844	0.0966773	92.619	0.13218	0.388008	3.4033	0.797208	151.988	0.0925933	0.406063	0.00591211	0.138092	0.00591211	0.0942769	0.109834	0.0282579	0.0016495	0.0867258	1.38136	0.510654	0.870702	246.433	502.791	7.18161	9.86568	0.168306	0.0942562	0.229525	0.07315630827	0.28564489030	86.42778466	0.0147456	0.0399354	2.52703	0.204111	0.231232	1.01146	0.196313
687	ARCHAEOLOGICAL	23001-4	ZONA3	AREA1			0.128626	-1.71336	8.06003	0.521743	1.00702	1.52877	0.0914555	99.131	0.123199	0.369145	3.39937	0.807794	7.50787	0.0805191	0.320966	0.0038279	0.127027	0.0038279	0.0931633	0.101018	0.0260094	0.00429871	0.0536518	1.23938	0.352024	0.887361	159.343	216.418	3.76061	3.34594	0.179178	0.0735989	0.236729	0.07188899568	0.26086896120	82.27000882	0.0150205	0.0358031	2.57406	0.194181	0.347682	0.99186	0.20221
688	ARCHAEOLOGICAL	23001-4	ZONA4	AREA1			0.0843635	-1.60747	9.85107	0.427633	0.840542	1.26817	0.0564125	99.9685	0.0817404	0.229246	2.86788	0.498465	2.51254	0.0529392	0.139315	0.00406174	0.0858024	0.00406174	0.051982	0.069574	0.0162284	0.00439868	0.0479745	0.859341	0.298717	0.560624	185.753	223.831	2.7708	2.4478	0.124087	0.0690546	0.153838	0.05472858764	0.21974578149	91.71254688	0.0162951	0.0308309	2.5013	0.121556	0.266069	1.14212	0.192362
689	ARCHAEOLOGICAL	23001-4	ZONA4	AREA2			0.08339	1.63465	11.6856	0.884235	0.512529	1.39676	0.0548305	95.8897	0.0848877	0.129999	2.86324	0.440998	8.50988	0.0511254	0.129707	0.00908746	0.0939748	0.00908746	0.0496459	0.0854291	0.00854566	0.00412376	0.066492	0.99831	0.667585	0.330725	272.427	218.499	3.24256	4.0164	0.136748	0.193587	0.099455	*****	*****	*****	0.0148955	0.0366879	2.48847	0.135075	0.112544	1.67497	0.102478
690	ARCHAEOLOGICAL	23001-4	ZONA4	AREA3			0.0829856	-1.58809	11.3146	0.512409	0.884354	1.39676	0.0547716	99.8582	0.0787452	0.218014	2.88513	0.42443	171.489	0.0509408	0.128869	0.004368	0.0831129	0.004368	0.0505141	0.0676259	0.015487	0.0036489	0.0438752	0.999513	0.333748	0.665764	218.182	264.801	4.00223	3.1818	0.134139	0.0990585	0.188079	*****	*****	*****	0.0164701	0.0273826	2.48941	0.118141	0.205072	1.13977	0.186623
691	ARCHAEOLOGICAL	23001-4	ZONA4	AREA4			0.0936278	-1.75699	11.3266	0.468344	1.05805	1.5264	0.0628133	99.8173	0.0893137	0.250659	3.09799	0.65492	118.011	0.0597328	0.176486	0.00421753	0.0935308	0.00421753	0.0591103	0.0752117	0.0183191	0.003324	0.0499995	1.10602	0.349833	0.756187	179.755	281.004	3.39383	3.43209	0.138957	0.0725676	0.164259	0.05617149854	0.1815829169	84.05178913	0.0163451	0.0309248	2.52724	0.134322	0.266939	1.08394	0.195658
692	ARCHAEOLOGICAL	23001-4	ZONA5	AREA1			0.0846876	-1.4632	9.06412	0.48418	0.679642	1.16382	0.0582471	99.8928	0.0846263	0.223545	3.01752	0.613174	155.257	0.0532536	0.140599	0.00384235	0.0884687	0.00384235	0.0567607	0.0728013	0.0156674	0.00469859	0.0434378	0.893154	0.303537	0.589617	173.036	188.985	2.51762	1.98816	0.128662	0.0586415	0.124573	0.05202974684	0.16000999830	89.50538708	0.0158702	0.0308902	2.51777	0.129562	0.227099	1.15203	0.185002
693	ARCHAEOLOGICAL	23001-4	ZONA5	AREA2			0.0857218	-1.39021	9.15608	0.506248	0.844439	1.35069	0.05942	99.8583	0.0872222	0.224376	2.92407	0.554003	163.248	0.0554918	0.152823	0.00404104	0.0912635	0.00404104	0.0584839	0.0758081	0.0154554	0.00414875	0.0487622	1.01339	0.337825	0.675562	186.631	216.517	3.13841	2.88758	0.141009	0.0658434	0.134195	0.05561513132	0.18154245529	90.12379599	0.0161202	0.0321843	2.49595	0.134291	0.21944	1.19212	0.180297
694	ARCHAEOLOGICAL	23001-4	ZONA5	AREA3			0.104378	-1.71371	11.209	0.58678	1.28326	1.87004	0.071039	99.4109	0.102116	0.281913	3.13241	0.645312	171.484	0.0660207	0.215502	0.00450809	0.106624	0.00450809	0.0679763	0.0861357	0.0204887	0.00302409	0.0577154	1.26476	0.360577	0.904187	218.931	275.908	4.1641	3.8053	0.18362	0.0969654	0.216762	0.07798643778	0.2229165357	80.71457384	0.0158952	0.0337907	2.53383	0.154111	0.230017	1.10013	0.196293
695	ARCHAEOLOGICAL	23001-4	ZONA6	AREA1			0.146354	-2.73453	26.4561	0.630204	2.93115	3.56135	0.0937014	97.424	0.128542	0.401665	3.07777	0.647708	132.5	0.0970531	0.438803	0.006343	0.134885	0.006343	0.0854635	0.105094	0.0297903	0.00114965	0.085651	2.00279	0.440523	1.56227	304.764	596.253	9.71563	13.1735	0.154633	0.0876551	0.22094	0.06435085453	0.39185456699	93.11502618	0.0152454	0.037745	2.40039	0.190558	0.318485	0.985856	0.203549
696	ARCHAEOLOGICAL	23001-4	ZONA6	AREA2			0.126428	-1.90164	13.153	0.534174	1.44776	1.98194	0.0848905	99.1973	0.120063	0.328871	3.06825	0.623634	176.745	0.0799676	0.313453	0.00579824	0.125862	0.00579824	0.0812605	0.101556	0.0243053	0.003324	0.0606387	1.59032	0.431217	1.1591	209.814	277.703	5.24098	5.09699	0.174278	0.112038	0.241667	0.08128693543	0.32359027800	90.30955564	0.0150205	0.0372163	2.47011	0.182816	0.338572	1.10236	0.192246
697	ARCHAEOLOGICAL	23001-4	ZONA1	AREA1			0.113889	-5.14683	94.5145	0.792495	3.18367	3.97617	0.0671393	95.8872	0.0954953	0.290951	3.03295	0.764249	86.4875	0.0811328	0.283338	0.0047375	0.100233	0.0047375	0.0572472	0.0781898	0.0220431	0.000549835	0.161169	1.95309	0.54142	1.41167	406.225	1951.85	13.7112	26.0065	0.114889	0.0766864	0.176426	0.04923900735	0.2378131517	89.36357031	0.0173698	0.0367883	2.354	0.135436	0.170957	0.938491	0.193549
698	ARCHAEOLOGICAL	23001-4	ZONA1	AREA2			0.0995432	-2.03531	15.3497	0.789624	0.995383	1.78501	0.0611676	96.5356	0.0833336	0.267767	3.07757	0.629549	102.741	0.0642192	0.202471	0.005183	0.0885165	0.005183	0.0514834	0.0684756	0.0200409	0.00262421	0.0774551	1.30088	0.56477	0.736115	218.1	356.252	4.35796	4.36942	0.114598	0.0789921	0.178704	0.04832712674	0.35808310970	94.17269389	0.0177697	0.0343973	2.47754	0.119959	0.147349	0.974928	0.201328
699	ARCHAEOLOGICAL	23001-4	ZONA1	AREA3			0.110074	-1.67551	9.99157	0.654444	1.17488	1.82932	0.0741341	98.3746	0.106955	0.307888	2.996	0.605037	21.0008	0.0698683	0.241863	0.00457108	0.111526	0.00457108	0.0690026	0.0896524	0.0218736	0.00327402	0.0660277	1.2404	0.406511	0.833892	210.373	267.22	5.09411	3.76017	0.166303	0.0899423	0.197136	0.06944792821	0.27625939249	90.73799533	0.0164451	0.0403085	2.51768	0.158655	0.21358	1.08579	0.198718
700	ARCHAEOLOGICAL	23001-4	ZONA1	AREA4			0.115475	-1.53075	8.05658	0.654178	0.8131	1.46728	0.0778641	98.0714	0.113451	0.331213	3.26006	0.759385	3.48405	0.0746781	0.276478	0.0049011	0.118352	0.0049011	0.0719377	0.0944153	0.0239368	0.00502349	0.0702358	1.13382	0.379962	0.753855	182.288	182.961	3.76155	2.58489	0.160732	0.0886859	0.222179	0.06986066979	0.2684453664	87.08430889	0.0168449	0.0456425	2.53449	0.166353	0.228272	1.09798	0.20729
701	ARCHAEOLOGICAL	23001-4	ZONA4	AREA1			0.171979	-1.01196	5.71678	0.822809	1.02942	1.85223	0.124924	86.9532	0.177406	0.449214	3.19929	0.759579	151.988	0.11206	0.618002	0.00799783	0.185403	0.00799783	0.131351	0.154822	0.0305809	0.00534839	0.0917585	1.51719	0.564164	0.953024	153.179	169.688	4.01375	3.97159	0.297102	0.167783	0.272156	*****	*****	*****	0.0160452	0.0611302	2.60778	0.286173	0.292391	1.20923	0.177818
702	ARCHAEOLOGICAL	23001-4	ZONA5	AREA1			0.127743	-1.54028	10.2764	0.923916	1.22228	2.14619	0.0829387	83.744	0.121224	0.354384	3.01199	0.695536	146.002	0.0840799	0.345906	0.00650732	0.127731	0.00650732	0.0743381	0.102004	0.0257269	0.00329901	0.0815055	1.55319	0.578959	0.974229	205.365	270.882	4.21328	4.53478	0.15752	0.103232	0.227747	0.0748130211	0.27461816589	88.21959425	0.016695	0.0498189	2.47447	0.176342	0.168198	1.11267	0.201395
703	ARCHAEOLOGICAL	23001-5	ZONA10-1	AREA4			0.162932	-0.985158	5.78927	1.00838	1.16523	2.17361	0.118121	57.056	0.170257	0.427975	2.92492	0.501415	8.49597	0.105214	0.543903	0.00705584	0.177313	0.00705584	0.127181	0.148294	0.0290197	0.00437369	0.102463	1.53987	0.65283	0.887036	173.194	198.757	3.96715	4.10654	0.278784	0.132381	0.265175	0.11549326259	0.23720036629	72.78834833	0.0137459	0.0621563	2.59381	0.275475	0.206119	1.18164	0.178109
704	ARCHAEOLOGICAL	23001-5	ZONA10	AREA1			0.0938827	-1.5898	10.6475	0.716463	0.88622	1.60268	0.06127	98.2913	0.0885821	0.25742	2.99251	0.45919	3.0158	0.0566172	0.159261	0.00479118	0.0933731	0.00479118	0.0537897	0.0740443	0.0193288	0.00262421	0.0619154	0.935052	0.393267	0.541785	276.209	319.795	4.82795	3.61659	0.1367	0.0788322	0.179839	0.06151832024	0.18753765380	84.47153570	0.0160452	0.0291287	2.5029	0.127834	0.157855	1.1167	0.205883
705	ARCHAEOLOGICAL	23001-5	ZONA10	AREA2			0.108652	-1.62254	10.251	0.716407	1.01127	1.72768	0.0725236	97.6939	0.104147	0.291499	3.26245	0.545996	3.26473	0.066929	0.221318	0.00514846	0.109296	0.00514846	0.0678295	0.0874615	0.0218348	0.00277417	0.0736152	1.182	0.509823	0.672173	237.949	293.88	3.88298	3.79576	0.144644	0.118493	0.229803	0.07262652903	0.36672432640	92.58503869	0.0155453	0.0347968	2.47397	0.155291	0.188689	1.11648	0.20096
706	ARCHAEOLOGICAL	23001-5	ZONA10	AREA3			0.148371	-1.77409	16.4933	0.995727	1.99529	2.99102	0.0965089	62.3228	0.141038	0.374157	2.97075	0.525987	171.254	0.0980312	0.448601	0.00780741	0.148845	0.00780741	0.0889657	0.11978	0.0290647	0.00207438	0.115909	2.29583	0.797535	1.4983	246.095	312.146	6.71927	7.91905	0.271051	0.194682	0.328157	0.12683005959	0.97905018789	97.84711016	0.0150205	0.0475311	2.46759	0.208746	0.184702	1.12912	0.195892
707	ARCHAEOLOGICAL	23001-5	ZONA1	AREA1			0.0724833	-4.56038	96.6424	0.489916	2.64846	3.13837	0.0434302	99.8997	0.0620087	0.18584	3.09716	0.612379	176.74	0.0492576	0.106352	0.00332018	0.0653284	0.00332018	0.0364539	0.0512431	0.0140853	0.000424872	0.0977801	0.879834	0.261226	0.618608	577.689	622.667	9.59384	5.71402	0.0961965	0.0678397	0.161745	0.05663284488	0.21987557290	91.56426480	0.0186444	0.0241844	2.44411	0.087697	0.178518	0.988389	0.194325
708	ARCHAEOLOGICAL	23001-5	ZONA1	AREA2			0.110381	-1.45239	8.19836	0.426558	0.99745	1.42401	0.0758468	99.8454	0.108353	0.301244	3.21576	0.599577	176.005	0.0672776	0.224388	0.00499707	0.11335	0.00499707	0.073196	0.091064	0.0222861	0.00384884	0.0608571	1.08693	0.329902	0.757024	200.456	238.206	3.59405	2.86484	0.131546	0.0765444	0.174577	0.05652568528	0.21898033280	87.97044388	0.0157703	0.0351325	2.55634	0.16426	0.390948	1.12671	0.201902
709	ARCHAEOLOGICAL	23001-5	ZONA1	AREA3			0.0998278	-1.82484	9.78973	0.370809	0.958769	1.32958	0.0664806	99.9266	0.0899527	0.289241	3.11756	0.623628	140.744	0.060505	0.181786	0.00426239	0.0942154	0.00426239	0.059959	0.0725	0.0217153	0.00334899	0.0474392	1.0082	0.336166	0.672036	197.934	248.468	3.84511	2.90405	0.146553	0.111884	0.229289	0.07262812762	0.27356196570	86.83985348	0.01682	0.0283583	2.53249	0.132459	0.396805	0.998922	0.217528
710	ARCHAEOLOGICAL	23001-5	ZONA1	AREA4			0.119927	-1.84807	11.2676	0.589588	1.18162	1.77121	0.0788696	98.8423	0.110755	0.333009	3.26694	0.5508	171.503	0.0707467	0.247011	0.00549096	0.116246	0.00549096	0.0715694	0.0910476	0.0251986	0.00257423	0.0611393	1.32761	0.336079	0.991529	244.773	345.53	5.09347	4.54876	0.140286	0.104084	0.216298	0.06720556906	0.31961802810	90.40597621	0.0156703	0.033719	2.48505	0.162617	0.272744	1.06237	0.210115
711	ARCHAEOLOGICAL	23001-5	ZONA11	AREA1			0.0965876	-2.1528	12.5903	0.715637	0.975578	1.69121	0.0601934	97.8003	0.0842551	0.284694	3.11239	0.618076	9.747	0.0586427	0.170477	0.00437408	0.0886293	0.00437408	0.0482442	0.0670668	0.0215625	0.00212436	0.0543201	1.16369	0.372665	0.791023	248.507	388.863	5.80724	3.912	0.107446	0.0822961	0.219772	*****	*****	*****	0.0163201	0.0263056	2.48415	0.115311	0.160796	0.989575	0.223243
712	ARCHAEOLOGICAL	23001-5	ZONA11	AREA2			0.107272	-1.84272	13.2654	0.894586	1.06843	1.96301	0.0680912	89.2424	0.0970544	0.293917	3.05902	0.519184	155.008	0.0669308	0.21947	0.00543265	0.102487	0.00543265	0.0574625	0.0797774	0.0227099	0.00217435	0.0721879	1.24031	0.583447	0.656867	246.954	365.373	4.15805	5.68453	0.138238	0.113011	0.238766	0.06854587169	0.2642360238	86.10745932	0.0161951	0.033288	2.48694	0.13724	0.140982	1.06123	0.211704
713	ARCHAEOLOGICAL	23001-5	ZONA11	AREA3			0.101643	-1.72601	10.6576	0.895838	0.820303	1.71614	0.0660581	89.2182	0.0897228	0.297157	2.94976	0.542057	176.251	0.0620408	0.190471	0.00444298	0.0941659	0.00444298	0.056954	0.071688	0.0224779	0.00217435	0.0584889	1.17403	0.448889	0.725138	246.543	373.009	5.10548	4.35121	0.139795	0.0965494	0.210856	0.06148314915	0.2317857025	84.65456061	0.0160452	0.0275817	2.48266	0.128642	0.130823	0.971956	0.221145
714	ARCHAEOLOGICAL	23001-5	ZONA11	AREA4			0.118686	-1.5584	8.38483	0.631911	0.989842	1.62175	0.0810305	98.3789	0.107168	0.341904	3.28772	0.718965	9.99346	0.0727808	0.262402	0.00513166	0.1123	0.00513166	0.0787123	0.0875017	0.024798	0.00292412	0.0553979	1.19805	0.418121	0.779933	204.86	283.535	4.19623	4.2817	0.145418	0.0954107	0.214166	0.06526429257	0.23930086580	83.01747082	0.0156453	0.0315847	2.52356	0.166214	0.241765	1.00203	0.208937
715	ARCHAEOLOGICAL	23001-5	ZONA12	AREA1			0.0684561	-2.17568	13.4906	0.281545	0.740623	1.02217	0.0428832	99.9966	0.0635958	0.196318	2.97093	0.512303	176.487	0.0421968	0.0887617	0.00316086	0.0667569	0.00316086	0.0361036	0.0529824	0.0137746	0.00407378	0.0403034	0.790095	0.220201	0.569894	256.71	221.815	3.25266	1.9491	0.0855658	0.0537056	0.136311	0.03913388649	0.2132891918	92.19992637	0.01682	0.0243307	2.4712	0.0890858	0.351646	1.08975	0.201218
716	ARCHAEOLOGICAL	23001-5	ZONA12	AREA2			0.10153	-1.86358	11.0938	0.526142	1.03999	1.56613	0.0663958	99.6363	0.093886	0.290808	2.94124	0.563163	129.75	0.0618929	0.190108	0.00439195	0.0982778	0.00439195	0.0576934	0.0763146	0.0219632	0.00279916	0.0528042	1.12031	0.28433	0.835977	219.707	304.921	4.45173	3.66642	0.137972	0.0810208	0.208838	0.06104734056	0.2394264468	86.16191849	0.01677	0.0299605	2.49009	0.134008	0.251745	1.01667	0.216321
717	ARCHAEOLOGICAL	23001-5	ZONA2	AREA1			0.113367	-1.74269	12.8483	0.743052	1.61052	2.35357	0.0764941	96.6637	0.106555	0.309117	3.03141	0.638848	145.997	0.0697758	0.24062	0.00498995	0.111546	0.00498995	0.0731452	0.0884708	0.023075	0.00169949	0.0572478	1.1104	0.401488	0.708911	237.159	388.81	6.18181	6.13687	0.162369	0.088118	0.223794	0.07567151275	0.22544764840	81.71078821	0.0156453	0.0303664	2.56282	0.161615	0.187693	1.04694	0.203542
718	ARCHAEOLOGICAL	23001-5	ZONA2	AREA2			0.125901	-1.43308	7.76094	0.603901	0.935553	1.53945	0.0861765	98.4916	0.121804	0.352553	3.12857	0.61115	176.75	0.0768165	0.292407	0.00563059	0.127435	0.00563059	0.0828574	0.101664	0.0257709	0.00379886	0.061373	1.255	0.468467	0.786529	188.828	241.793	3.50203	3.32143	0.134161	0.0802682	0.197466	*****	*****	*****	0.0155953	0.0365316	2.52305	0.184521	0.284813	1.10296	0.204692
719	ARCHAEOLOGICAL	23001-5	ZONA3	AREA1			0.102883	-1.66232	8.61593	0.353208	0.775264	1.12847	0.0686833	99.9539	0.0979241	0.299303	3.20077	0.626424	16.498	0.0648874	0.208991	0.00450029	0.102425	0.00450029	0.0620217	0.0805183	0.0219065	0.00519844	0.057151	0.980784	0.320413	0.660371	169.663	172.135	3.04999	1.84526	0.14315	0.0910013	0.198564	0.06585233387	0.23318215889	86.46915495	0.0177447	0.0354603	2.52469	0.142539	0.462893	1.08083	0.212926
720	ARCHAEOLOGICAL	23001-5	ZONA3	AREA2			0.104849	-2.06695	16.4769	0.698877	1.1583	1.85717	0.0644218	98.0685	0.08988	0.283345	3.23422	0.656876	155.265	0.0651161	0.206796	0.00556343	0.0954434	0.00556343	0.0522103	0.0733147	0.0221286	0.00252424	0.0648539	1.12421	0.420933	0.703279	265.929	319.597	4.95581	4.48273	0.146891	0.120544	0.248486	0.07113781754	0.30424428749	88.22487988	0.0174947	0.0308003	2.4941	0.125525	0.182076	0.993197	0.211052
721	ARCHAEOLOGICAL	23001-5	ZONA3	AREA3			0.121391	-2.43137	15.7046	0.911137	1.28911	2.20025	0.0735285	87.8943	0.101847	0.343839	3.17913	0.57548	163.995	0.0754109	0.27507	0.00572323	0.10757	0.00572323	0.0575092	0.0808418	0.0267284	0.00187444	0.0849333	1.47891	0.499978	0.978933	238.86	360.925	5.74443	5.23885	0.125375	0.119133	0.262719	0.06455222772	0.49263530789	93.04930369	0.0178446	0.0326582	2.42198	0.138351	0.157872	0.974902	0.220183
722	ARCHAEOLOGICAL	23001-5	ZONA3	AREA4			0.1373	-1.59513	7.46221	0.462575	1.06902	1.53159	0.0954397	99.3403	0.130046	0.404918	3.22885	0.645354	155.001	0.0838983	0.347055	0.00519767	0.135244	0.00519767	0.0926902	0.106235	0.0290092	0.0036489	0.0619403	1.31207	0.422714	0.889355	183.604	249.741	4.52763	4.07599	0.190353	0.116662	0.28669	0.101298096	0.32744935790	86.74190394	0.0155203	0.0384936	2.53573	0.198925	0.466544	1.03238	0.211283
723	ARCHAEOLOGICAL	23001-5	ZONA3	AREA5			0.132387	-1.51235	8.07921	1.18041	1.178	2.35841	0.0909214	3.48484	0.126548	0.384644	3.13214	0.594271	176.259	0.0819813	0.33035	0.00529498	0.131843	0.00529498	0.086785	0.104103	0.0277405	0.00254923	0.0815164	1.42609	0.601394	0.824695	224.722	350.448	5.74387	6.72889	0.173852	0.106614	0.249962	0.07531610821	0.2562476085	81.44020682	0.0159702	0.041349	2.53471	0.190888	0.130026	1.03682	0.209541
724	ARCHAEOLOGICAL	23001-5	ZONA4	AREA1			0.113432	-1.64538	8.66363	0.429931	1.11994	1.54988	0.0783344	99.8173	0.109056	0.32052	3.12053	0.705811	9.49461	0.0707377	0.247653	0.00432648	0.113382	0.00432648	0.0766352	0.0897358	0.0236465	0.00372388	0.0585809	1.17589	0.38265	0.793243	196.788	235.92	4.1785	3.1741	0.168298	0.0779067	0.229829	0.07134438106	0.22119577100	80.20962317	0.0160952	0.0335656	2.55772	0.16637	0.391697	1.04731	0.208463
725	ARCHAEOLOGICAL	23001-5	ZONA4	AREA2			0.115529	-1.675	9.50198	0.882599	0.979164	1.86176	0.0775259	88.3666	0.105232	0.332006	2.88989	0.554679	20.4998	0.0732762	0.26502	0.00479801	0.11003	0.00479801	0.0718205	0.0853705	0.0246591	0.00237429	0.0608676	1.26782	0.498151	0.769672	200.199	349.181	4.89349	5.50846	0.160893	0.0818797	0.227627	0.06685639927	0.2205002523	78.18821169	0.0152954	0.0323901	2.51702	0.157191	0.154925	0.993583	0.213446
726	ARCHAEOLOGICAL	23001-5	ZONA5	AREA1			0.116456	-1.8301	10.6424	0.63087	1.17218	1.80305	0.0772265	98.4146	0.108562	0.329689	3.22969	0.671752	176.746	0.0713404	0.250406	0.00477994	0.113342	0.00477994	0.0700724	0.0884996	0.0248422	0.00277417	0.0579532	1.22384	0.474914	0.748923	212.699	296.053	4.9168	3.9312	0.170354	0.116563	0.289556	0.08390448238	0.3337176415	86.27967316	0.0152204	0.0324731	2.54947	0.158572	0.237875	1.02111	0.213319
727	ARCHAEOLOGICAL	23001-5	ZONA8	AREA1			0.0381459	-0.751663	10.3569	0.474884	0.334831	0.809715	0.0269775	100	0.041189	0.0860056	2.75807	0.774291	167.75	0.0272852	0.0372107	0.0019444	0.043133	0.0019444	0.0274215	0.0373415	0.0057915	0.0049985	0.0305349	0.537415	0.250987	0.286428	175.408	184.335	1.5695	1.43311	0.0748329	0.0381147	0.0697666	30.4105484699	133.116580800	95.16031411	0.0189693	0.0200245	2.52446	0.0647631	0.0905978	1.28703	0.151825
728	ARCHAEOLOGICAL	23001-5	ZONA8	AREA2			0.0454321	-1.22708	11.005	0.300891	0.50576	0.806651	0.0316572	100	0.0477145	0.102433	2.31166	0.591702	13.7512	0.0315746	0.0497901	0.00232622	0.0500405	0.00232622	0.0319198	0.0429712	0.00706927	0.00562331	0.0327707	0.550973	0.230377	0.320596	162.881	162.265	1.66735	1.28193	0.0828416	0.0456498	0.0690007	33.0886642800	137.103426000	95.69018776	0.0185944	0.0217134	2.54252	0.074891	0.190968	1.25817	0.155601
729	ARCHAEOLOGICAL	23001-5	ZONA8	AREA3			0.0471041	-1.44294	11.8092	0.285633	0.466222	0.751855	0.0324448	100	0.0484931	0.106046	2.70109	0.66653	86.5009	0.0327905	0.0535225	0.00237784	0.0508714	0.00237784	0.0321574	0.0433456	0.00752582	0.00672298	0.0315451	0.583805	0.245353	0.338453	145.777	149.163	1.38794	1.2616	0.0835304	0.0414659	0.0614592	32.6994880399	141.016314099	97.30071409	0.0186444	0.0220782	2.58975	0.0755027	0.213114	1.23804	0.15977
730	ARCHAEOLOGICAL	23001-5	ZONA8	AREA4			0.0460544	-1.73301	14.847	0.440362	0.522949	0.963311	0.0304358	100	0.0447878	0.110446	2.90689	0.753591	3.00762	0.0316041	0.0498198	0.0023284	0.0471167	0.0023284	0.0290816	0.0393274	0.00778928	0.00397381	0.03462	0.643579	0.240555	0.403024	190.587	240.432	2.00053	1.84944	0.0729645	0.0467134	0.0864566	29.5971583100	211.388292900	96.04080947	0.0198191	0.0201155	2.52376	0.0684081	0.120987	1.15508	0.169132
731	ARCHAEOLOGICAL	23001-5	ZONA6	AREA1			0.0539166	-1.9892	18.3596	0.416291	0.716567	1.13286	0.0342341	99.9846	0.0507556	0.122812	2.87657	0.746129	176.991	0.037641	0.0703335	0.00300478	0.0537602	0.00300478	0.0316263	0.0448237	0.00893652	0.00402379	0.0448319	0.835076	0.285284	0.549791	216.84	232.923	2.61596	2.09513	0.076266	0.0448494	0.0775821	0.03184620536	0.22790394859	97.30497927	0.0190943	0.0241231	2.44772	0.0764502	0.155628	1.16065	0.165747
732	ARCHAEOLOGICAL	23001-5	ZONA6	AREA2			0.0746818	-2.45673	24.7918	0.651017	1.09002	1.74104	0.0433012	99.3737	0.0609524	0.193963	2.90241	0.685742	151.756	0.0501344	0.122296	0.00428462	0.0652368	0.00428462	0.0349103	0.0512497	0.0139871	0.00194941	0.0555337	1.1456	0.35437	0.791226	296.284	380.086	5.2844	4.20771	0.0829211	0.056552	0.137632	0.03627261201	0.24578932100	93.55038946	0.0182195	0.02457	2.38728	0.0861607	0.13247	1.01404	0.187289
733	ARCHAEOLOGICAL	23001-5	ZONA6	AREA3			0.0873264	-2.20766	15.6038	0.618445	0.962683	1.58113	0.0531106	99.2952	0.0759205	0.252435	2.92065	0.662863	141	0.0591492	0.17277	0.00436526	0.0802855	0.00436526	0.04311	0.062179	0.0181064	0.0026492	0.0666673	1.03838	0.301008	0.737375	209.161	299	3.80917	2.89165	0.0927807	0.0754875	0.165229	0.04512472852	0.31406634970	93.66646038	0.0176697	0.0291659	2.47185	0.105289	0.170282	1.02809	0.207342
734	ARCHAEOLOGICAL	23001-5	ZONA6	AREA4			0.0845443	-2.00034	13.0451	0.593223	0.876482	1.4697	0.0525923	99.5295	0.0738026	0.244585	2.87506	0.606427	98.5066	0.0575275	0.163936	0.00417882	0.0779816	0.00417882	0.0434697	0.0602003	0.0177813	0.00312406	0.0714126	1.10481	0.455519	0.649294	232.509	277.99	3.70395	3.35107	0.0965956	0.0803996	0.1722	0.04623609718	0.25008061609	91.01477350	0.0181695	0.0314226	2.42202	0.10367	0.171762	1.01117	0.210319
735	ARCHAEOLOGICAL	23001-5	ZONA9	AREA1			0.0520675	-2.43736	21.847	0.333002	0.699542	1.03254	0.0329063	99.9966	0.0487881	0.120463	2.95471	0.748217	3.24075	0.0342881	0.0585204	0.00265282	0.0514408	0.00265282	0.0305458	0.0427492	0.00869165	0.0039988	0.0336013	0.772713	0.256297	0.516416	216.657	225.471	2.54144	1.83912	0.0743456	0.0394599	0.0789733	0.03214125636	0.32709869000	98.47900036	0.0179196	0.0203956	2.45258	0.0732953	0.195274	1.13479	0.16693
736	ARCHAEOLOGICAL	23001-5	ZONA9	AREA2			0.0625207	-2.55648	18.4606	0.330745	0.677055	1.0078	0.0380972	99.9983	0.0551871	0.164335	2.92344	0.648906	151.741	0.0404247	0.0812384	0.00313089	0.0583182	0.00313089	0.0329345	0.0468175	0.0115007	0.00434869	0.034988	0.865597	0.25797	0.607627	199.478	211.293	2.80485	1.72575	0.084321	0.0540279	0.141021	0.03635733937	0.249933828	93.85698455	0.0182945	0.0220131	2.44512	0.0797522	0.245819	1.06427	0.18395
737	ARCHAEOLOGICAL	23001-5	ZONA9	AREA3			0.0779908	-2.84717	21.5811	0.50058	1.04269	1.54327	0.0478138	99.7951	0.0687955	0.213228	3.06646	0.617862	164.754	0.0494015	0.120954	0.00315942	0.0719551	0.00315942	0.0407269	0.0562261	0.015729	0.00237429	0.0450526	1.12179	0.301159	0.820627	254.236	325.361	4.11956	3.44609	0.109054	0.0638374	0.190137	0.04905901602	0.2358755216	88.53774789	0.0178197	0.0240359	2.44465	0.0969529	0.190601	0.990384	0.201678
738	ARCHAEOLOGICAL	23001-5	ZONA9	AREA4			0.0849341	-2.93996	24.0879	0.59284	1.11179	1.70463	0.051275	99.5175	0.0728933	0.234233	3.1071	0.612748	93.2612	0.0527155	0.137205	0.00348868	0.0763824	0.00348868	0.0424969	0.0587861	0.0175963	0.00207438	0.048951	1.18657	0.338318	0.848253	257.622	453.249	4.73233	5.21122	0.0936709	0.0711328	0.15753	0.04382919597	0.27277214700	92.75296131	0.0172948	0.0237473	2.38465	0.101282	0.171229	0.953909	0.207176
739	ARCHAEOLOGICAL	23001-5	ZONA7	AREA1			0.0707651	-1.83045	14.2332	0.381511	0.839394	1.2209	0.0450147	99.9693	0.0654225	0.182322	2.94869	0.599878	176.995	0.0460723	0.105214	0.00392938	0.0693521	0.00392938	0.039692	0.056059	0.0132931	0.00374887	0.048066	0.909461	0.327038	0.582423	239.819	225.532	2.89812	2.6534	0.104365	0.075328	0.137988	0.04615125083	0.20979073109	92.39881526	0.0171199	0.0263491	2.46368	0.0957512	0.242718	1.11447	0.187848
740	ARCHAEOLOGICAL	23001-5	ZONA7	AREA2			0.0748672	-2.01145	14.3809	0.51499	0.808289	1.32328	0.0467377	99.831	0.066355	0.200878	2.9423	0.685265	172.243	0.0509409	0.128448	0.00405442	0.0704096	0.00405442	0.0397003	0.0554477	0.0149619	0.003324	0.0610569	1.02086	0.371224	0.649633	216.347	240.715	3.03975	2.58464	0.103676	0.0872925	0.158666	0.05369482404	0.28284506570	93.98822762	0.0175947	0.0280801	2.47837	0.0951481	0.177532	1.07483	0.199846
741	ARCHAEOLOGICAL	23001-5	ZONA7	AREA3			0.0926427	-1.26014	10.589	0.780928	0.877724	1.65865	0.0600443	97.0599	0.0879638	0.243213	2.91686	0.551689	24.753	0.0609549	0.184509	0.00562201	0.0935857	0.00562201	0.0521418	0.0757852	0.0178006	0.00339898	0.0701517	1.25142	0.563508	0.687915	258.814	257.649	3.84954	4.10022	0.11656	0.0893142	0.148369	0.05021291203	0.2024221128	90.33442841	0.0164201	0.034414	2.47867	0.127927	0.141569	1.20489	0.192142
742	ARCHAEOLOGICAL	23001-5	ZONA7	AREA4			0.0763957	-1.83694	12.7508	0.408334	0.82851	1.23684	0.04907	99.9641	0.0719492	0.200906	3.10425	0.722283	16.2535	0.0507576	0.12792	0.00400312	0.0759522	0.00400312	0.0432417	0.0611033	0.014849	0.00407378	0.0549045	0.96825	0.28456	0.68369	215.74	223.965	2.74466	2.30109	0.0987937	0.0776019	0.148033	0.04839135298	0.25951986669	93.50833905	0.0169449	0.0300789	2.48498	0.104345	0.247641	1.13889	0.194369
743	ARCHAEOLOGICAL	23001-5	ZONA7	AREA5			0.0764221	-2.67874	22.996	0.524486	0.963849	1.48833	0.046301	99.7213	0.0660766	0.191015	2.99147	0.68642	98.4936	0.0505661	0.126269	0.0037624	0.0698394	0.0037624	0.0397593	0.0551407	0.0146987	0.00214935	0.0612077	1.23992	0.442647	0.797268	267.504	382.845	3.77855	3.85016	0.0873836	0.0709782	0.137108	0.04107532656	0.32359174190	96.06431944	0.0172198	0.0259829	2.34456	0.0948996	0.17565	1.00527	0.192336
744	ARCHAEOLOGICAL	23001-6	ZONA1	AREA1			0.130748	-1.94101	14.0156	0.858196	1.27244	2.13064	0.0793724	91.8381	0.111845	0.372796	3.09933	0.623794	82.2518	0.0869022	0.365097	0.0071493	0.118994	0.0071493	0.0641106	0.0922864	0.026708	0.00314905	0.108087	1.59884	0.681455	0.917386	252.252	264.017	5.10054	4.48498	0.148766	0.166783	0.317233	0.0773647706	0.3939572368	88.61345602	0.0189693	0.0509636	2.49769	0.156396	0.18597	1.01357	0.204272
745	ARCHAEOLOGICAL	23001-6	ZONA1	AREA2			0.131713	-1.50858	11.4728	1.19198	1.19046	2.38244	0.0828148	3.08533	0.11316	0.373439	3.23886	0.650289	73.7502	0.0843438	0.346151	0.00733877	0.120499	0.00733877	0.0695562	0.0932918	0.0272071	0.00252424	0.100439	1.61652	0.663173	0.953343	272.612	285.493	5.57413	5.52653	0.198015	0.150729	0.318117	0.09196965945	0.3422287275	85.10851669	0.0181446	0.0510858	2.49415	0.162848	0.127256	1.01763	0.206564
746	ARCHAEOLOGICAL	23001-6	ZONA1	AREA3			0.118338	-2.05264	18.139	0.92719	1.38497	2.31216	0.068478	87.5038	0.0963255	0.316373	3.48271	0.584075	93.2568	0.0746773	0.27115	0.00704268	0.103368	0.00704268	0.0528345	0.0795835	0.0237847	0.00207438	0.0988265	1.51878	0.64574	0.873038	320.114	469.517	5.20638	6.71615	0.0936536	0.0844525	0.175189	0.04839714678	0.27549659720	91.82826042	0.0169699	0.0498044	2.4147	0.132418	0.149487	0.9809	0.20099
747	ARCHAEOLOGICAL	23001-6	ZONA2	AREA1			0.236535	-0.625368	8.6105	2.79889	1.92325	4.72214	0.162051	0.0136603	0.237618	0.596693	2.83139	0.529442	74.002	0.162185	1.21186	0.014033	0.251651	0.014033	0.159671	0.209394	0.0422572	0.00269919	0.217539	2.46685	1.01571	1.45113	246.917	312.458	10.481	11.4322	0.319335	0.242803	0.387646	0.1485676215	0.49007893149	89.08752092	0.0163701	0.104105	2.55273	0.369065	0.0958426	1.25195	0.178651
748	ARCHAEOLOGICAL	23001-7	ZONA1	AREA1			0.0991563	-1.73967	9.8533	0.527125	0.928926	1.45605	0.067805	99.6923	0.0926938	0.279059	2.97865	0.610914	155.002	0.0647181	0.206743	0.0039162	0.0966101	0.0039162	0.0657781	0.0765559	0.0200542	0.00357393	0.0668112	1.12618	0.439005	0.687175	194.312	234.642	3.61043	2.74038	0.162401	0.0689638	0.168197	0.06473389405	0.17274657809	79.36398194	0.0173698	0.0355494	2.54215	0.142333	0.243065	1.02024	0.202248
749	ARCHAEOLOGICAL	23001-7	ZONA1	AREA2			0.0808383	-1.54042	9.82368	0.610237	0.713848	1.32408	0.0548433	99.7234	0.0768467	0.224407	2.99737	0.64432	169.243	0.0520867	0.13513	0.00359824	0.0804454	0.00359824	0.0520164	0.0647436	0.0157018	0.00379886	0.0504738	1.01334	0.40793	0.605406	190.073	219.904	3.24614	2.4143	0.130652	0.0747875	0.161533	0.05369547845	0.20198618760	87.42358923	0.0171449	0.030236	2.52017	0.116759	0.158531	1.07062	0.194237
750	ARCHAEOLOGICAL	23001-7	ZONA1	AREA3			0.0959985	-3.31056	40.1122	0.661001	1.90481	2.56581	0.0613845	99.1618	0.0866699	0.247973	3.12556	0.713589	29.7561	0.0626667	0.186849	0.00389694	0.0905667	0.00389694	0.0569232	0.0721268	0.0184399	0.00112466	0.0804963	1.45605	0.416306	1.03974	296.205	514.516	7.50686	9.43103	0.151581	0.0815547	0.190664	0.06670112643	0.1964281964	83.00360808	0.0175197	0.0317143	2.44207	0.12905	0.175374	1.01234	0.192085
751	ARCHAEOLOGICAL	23001-7	ZONA2	AREA1			0.0987181	-2.25761	18.2596	0.508004	1.51876	2.02676	0.064508	99.7169	0.0926479	0.269567	2.96523	0.583681	3.24286	0.0629548	0.193772	0.00424125	0.096889	0.00424125	0.058482	0.077181	0.019708	0.00252424	0.0670468	1.26001	0.390433	0.869582	254.45	339.848	4.70907	5.05611	0.135733	0.0855993	0.187031	0.06078429514	0.21077162120	87.46698209	0.0152954	0.0339151	2.50432	0.135663	0.255714	1.05761	0.19964
752	ARCHAEOLOGICAL	23001-7	ZONA2	AREA2			0.097221	-2.6822	40.6116	1.02381	2.40041	3.42422	0.0618953	42.7827	0.0878736	0.247446	2.8829	0.582328	20.7484	0.0687378	0.215956	0.00453781	0.0924109	0.00453781	0.0559754	0.0738406	0.0185703	0.000849745	0.136938	2.02221	0.709884	1.31232	453.32	644.581	9.28221	13.0914	0.133029	0.0992647	0.19012	0.05744025833	0.26471198959	91.21360928	0.0159452	0.0343001	2.37281	0.129817	0.107103	1.0295	0.191011
753	ARCHAEOLOGICAL	23001-7	ZONA2	AREA3			0.102802	-1.53061	10.9428	0.691263	1.04326	1.73452	0.0698777	98.6104	0.10125	0.261602	2.89826	0.5348	169.763	0.0668546	0.22099	0.00472754	0.105978	0.00472754	0.0680572	0.0870258	0.0189518	0.00339898	0.0743813	1.3596	0.544404	0.815195	231.517	264.216	5.0771	3.92202	0.170729	0.0835754	0.179504	0.07004605702	0.35725915209	94.72776303	0.0157453	0.0400192	2.46805	0.155083	0.183884	1.12642	0.184352
754	ARCHAEOLOGICAL	23001-7	ZONA3	AREA1			0.185677	-1.94665	60.7175	3.21626	3.48265	6.69891	0.0952768	0.025613	0.126939	0.384984	2.03709	0.195893	171.252	0.167502	0.865883	0.0117827	0.138721	0.0117827	0.0726263	0.1064	0.0323217	0.000474857	0.723132	4.08923	1.6603	2.42893	316.57	199.437	17.5757	15.5116	0.153259	0.171963	0.26191	*****	*****	*****	0.0145206	0.0723975	2.39326	0.179026	0.0611905	0.848455	0.174075
755	ARCHAEOLOGICAL	23001-7	ZONA3	AREA2			0.117278	-1.67088	16.0989	1.18023	1.56802	2.74825	0.0771662	2.52428	0.106945	0.297869	3.29787	0.663682	176.003	0.0767558	0.273517	0.00577263	0.112717	0.00577263	0.0745764	0.0909976	0.0217199	0.0016495	0.112462	1.7513	0.788915	0.962386	290.315	347.019	6.48775	6.15179	0.173083	0.131649	0.224044	0.07450251071	0.27570323060	86.62368136	0.0149955	0.0404067	2.49481	0.165574	0.113159	1.06847	0.185199
756	ARCHAEOLOGICAL	23001-7	ZONA3	AREA3			0.106313	-3.38238	51.5125	0.821718	2.97534	3.79705	0.0673176	95.1762	0.098107	0.264512	2.88079	0.540774	171.241	0.0721776	0.237692	0.00476587	0.102873	0.00476587	0.061829	0.082892	0.019981	0.000824752	0.138609	1.89947	0.561262	1.33821	419.393	888.474	11.8682	15.7408	0.139325	0.0861557	0.188518	0.06094275497	0.24942199709	91.05027330	0.0151954	0.035716	2.41525	0.144721	0.153936	1.0686	0.187945
757	ARCHAEOLOGICAL	23001-7	ZONA1	AREA1			0.110817	-1.85948	12.9987	1.00886	1.16314	2.172	0.0729903	54.1684	0.103248	0.30021	2.99686	0.725349	12.0105	0.0744909	0.270231	0.0048293	0.108077	0.0048293	0.0674919	0.0864471	0.0216302	0.00257423	0.0697108	1.29156	0.395786	0.895773	215.873	275.508	5.75865	4.47539	0.166348	0.0849623	0.199633	0.06693062753	0.26421211880	87.74853835	0.0182695	0.0394002	2.4943	0.153939	0.126833	1.04762	0.195189
758	ARCHAEOLOGICAL	23001-7	ZONA1	AREA2			0.140813	-1.40714	7.5983	0.63369	1.23558	1.86927	0.0987289	97.5381	0.139295	0.389174	3.06088	0.726614	16.5041	0.0917605	0.415375	0.00602386	0.145318	0.00602386	0.0971663	0.117379	0.0279398	0.00397381	0.0726545	1.33241	0.372156	0.960252	160.929	208.487	4.34626	3.67613	0.21346	0.121549	0.257631	0.09404355647	0.25462104569	80.85366639	0.01662	0.0473226	2.56236	0.214545	0.312279	1.12014	0.198418
759	ARCHAEOLOGICAL	23001-7	ZONA2	AREA1			0.136891	-1.68968	11.5003	0.878069	1.41859	2.29666	0.0921756	87.2287	0.128545	0.361832	2.96976	0.695583	172.501	0.0921216	0.411345	0.00654416	0.135089	0.00654416	0.0883981	0.108767	0.0263219	0.00344896	0.0872482	1.53034	0.573431	0.95691	178.197	259.374	4.93325	4.70961	0.190587	0.120738	0.246262	0.08132439329	0.34708890840	89.93882571	0.0176697	0.0474241	2.53575	0.197165	0.193894	1.09	0.192284
760	ARCHAEOLOGICAL	23001-7	ZONA3	AREA1			0.0915309	-1.78573	11.8776	0.468617	0.917582	1.3862	0.0620231	99.8019	0.089562	0.237384	2.91387	0.713287	155.749	0.0627678	0.195267	0.00408223	0.0936446	0.00408223	0.0599713	0.0770427	0.0166019	0.00482355	0.0563933	1.04083	0.311377	0.729449	159.569	188.978	2.98338	2.40039	0.144737	0.0768358	0.163778	0.06106625043	0.28066017360	93.52558817	0.0183945	0.037719	2.52155	0.137014	0.260873	1.12781	0.181381
761	ARCHAEOLOGICAL	23001-7	ZONA3	AREA2			0.126326	-1.08331	8.4623	1.05663	1.30634	2.36297	0.090674	31.9215	0.135225	0.318016	2.97699	0.695196	177.491	0.0855455	0.361029	0.00544433	0.14067	0.00544433	0.09266	0.118737	0.0219333	0.00414875	0.0996494	1.42778	0.595352	0.832424	180.024	222.772	4.02783	4.72917	0.203024	0.090833	0.193671	0.08519444922	0.22381635420	86.98489639	0.0170199	0.0619848	2.57883	0.211397	0.142871	1.21354	0.173625
762	ARCHAEOLOGICAL	23001-7	ZONA4	AREA1			0.134445	-0.654581	8.1084	1.01985	1.24789	2.26775	0.0963995	46.5133	0.143667	0.315539	2.77116	0.636333	155.251	0.0936065	0.43121	0.00708448	0.150751	0.00708448	0.0992796	0.129416	0.021335	0.00559832	0.101525	1.68697	0.903766	0.783202	172.821	171.814	3.71644	4.07653	0.258823	0.155341	0.216927	0.1005599762	0.24470429699	87.7296908	0.0176947	0.0651021	2.58586	0.228696	0.161868	1.27778	0.158689
763	ARCHAEOLOGICAL	23001-7	ZONA5	AREA1			0.0967679	-2.42298	22.3375	0.609081	1.27008	1.87916	0.0614443	99.3556	0.0909387	0.233808	3.32193	0.755992	176.489	0.0624416	0.189106	0.00465724	0.0955956	0.00465724	0.0561128	0.0781542	0.0174414	0.00257423	0.061589	0.892544	0.241439	0.651105	226.638	319.173	4.27775	4.71538	0.144005	0.106779	0.207682	0.06626837704	0.56456674979	95.94455616	0.0176447	0.0366771	2.54123	0.134267	0.198563	1.10338	0.18024
764	ARCHAEOLOGICAL	23001-7	ZONA5	AREA2			0.105658	-1.81669	13.8757	0.522943	1.45804	1.98098	0.0702062	99.5666	0.10266	0.278575	3.37228	0.802856	11.5052	0.0681714	0.228892	0.00499108	0.107651	0.00499108	0.064467	0.087488	0.0201631	0.00297411	0.0766456	1.25488	0.407289	0.847592	244.053	263.369	4.77872	3.75858	0.143683	0.0737451	0.166058	0.06109129821	0.2114745197	89.94929677	0.0176447	0.0409466	2.49131	0.151955	0.273518	1.12697	0.190833
765	ARCHAEOLOGICAL	23001-7	ZONA6	AREA1			0.0990073	-9.00774	271.148	1.06061	3.74447	4.80508	0.056942	18.4953	0.0819215	0.210756	2.74053	0.682012	11.752	0.0761045	0.219986	0.00382799	0.08575	0.00382799	0.0527085	0.0697025	0.0160474	0.000124962	0.0947232	1.54486	0.327791	1.21707	743.862	3355.63	20.184	40.3927	0.133924	0.065059	0.148222	0.05324102326	0.30627255060	94.85947914	0.0194692	0.0335981	2.35679	0.122411	0.103592	0.920307	0.162083
766	ARCHAEOLOGICAL	23001-7	ZONA6	AREA2			0.0970348	-3.56272	43.4451	0.475575	1.78368	2.25926	0.0603885	99.7791	0.0876425	0.238353	3.05905	0.738326	10.5079	0.0660325	0.209062	0.00443334	0.0920758	0.00443334	0.0550317	0.0745053	0.0175705	0.00219934	0.0727042	1.46215	0.368959	1.09319	272.535	384.615	5.24541	4.79967	0.128227	0.0658648	0.128586	0.05331701857	0.15977071879	88.68866026	0.0181695	0.0383026	2.42948	0.129537	0.27101	1.05422	0.181075
767	ARCHAEOLOGICAL	23001-9	ZONA1	AREA1			0.200034	-0.337248	3.86211	0.839933	1.3385	2.17843	0.154702	80.4721	0.245215	0.435745	2.70908	0.647083	3.48737	0.14013	0.964823	0.00881229	0.254027	0.00881229	0.17414	0.227309	0.0267177	0.0079976	0.128236	1.61799	0.757272	0.860717	106.399	121.35	3.19629	4.27084	0.44536	0.174347	0.225852	*****	*****	*****	0.0160952	0.106711	2.73368	0.401449	0.378448	1.44328	0.133566
768	ARCHAEOLOGICAL	23001-9	ZONA1	AREA2			0.180902	-0.596253	5.52371	0.974638	1.80388	2.77851	0.136763	60.0837	0.213784	0.406932	2.69738	0.667813	3.50294	0.129661	0.827679	0.00807248	0.221857	0.00807248	0.149338	0.195687	0.0261697	0.00694791	0.128306	1.93162	0.735354	1.19626	128.636	137.883	4.23398	4.64179	0.37365	0.157295	0.228862	0.14991714179	0.25770146519	88.31491767	0.0177697	0.100834	2.64481	0.345025	0.257827	1.38555	0.144662
769	ARCHAEOLOGICAL	23001-9	ZONA1	AREA3			0.208878	-0.459055	4.40006	0.872488	1.80654	2.67903	0.160256	76.0268	0.25244	0.457726	2.7265	0.661881	5.74296	0.148195	1.07399	0.00923907	0.261679	0.00923907	0.177156	0.232718	0.0289612	0.00759772	0.130826	1.81867	0.751036	1.06763	115.981	126.886	3.95558	5.00768	0.456249	0.170025	0.230606	0.17644131660	0.23546587199	79.52903138	0.0171948	0.110003	2.70242	0.409875	0.380977	1.43296	0.138651
770	ARCHAEOLOGICAL	23001-9	ZONA2	AREA1			0.200729	-0.438282	4.28089	0.878915	1.57999	2.4589	0.153947	75.9261	0.239562	0.450825	2.64106	0.63201	2.51624	0.146035	1.04529	0.00906295	0.248624	0.00906295	0.170256	0.220602	0.0280221	0.00802259	0.131587	1.92296	0.825459	1.0975	107.372	119.605	3.98014	4.05875	0.436341	0.145917	0.23903	0.16033790789	0.23900347459	73.90527871	0.0181945	0.106574	2.70817	0.390858	0.350165	1.40465	0.139602
771	ARCHAEOLOGICAL	23001-9	ZONA2	AREA2			0.171724	-0.395402	5.25814	1.73727	1.30201	3.03928	0.128012	0.0307356	0.199868	0.38793	2.63764	0.554177	15.9997	0.120791	0.719322	0.00848708	0.208356	0.00848708	0.137375	0.182833	0.0255227	0.00552334	0.125409	1.55946	0.684369	0.875091	153.087	173.523	5.13031	5.76198	0.333838	0.150839	0.213584	0.14080291170	0.2104255109	80.52450444	0.016545	0.0933793	2.67003	0.320208	0.116102	1.38009	0.148627
772	ARCHAEOLOGICAL	23001-9	ZONA3	AREA1			0.175397	-0.473603	4.63414	1.18711	1.2086	2.39571	0.133778	12.6553	0.208124	0.392266	2.87672	0.728676	9.50838	0.124516	0.763838	0.00774098	0.215865	0.00774098	0.146584	0.190982	0.0248834	0.00712286	0.106113	1.67462	0.717825	0.95679	107.556	134.223	3.56512	3.98263	0.372565	0.15588	0.238473	0.14934186569	0.30803687279	92.09351223	0.0181695	0.0849248	2.66586	0.337566	0.190148	1.38821	0.141869
773	ARCHAEOLOGICAL	23001-9	ZONA3	AREA2			0.176408	-0.292693	4.31322	1.08606	1.07016	2.15622	0.134461	30.9055	0.209143	0.388759	2.83604	0.730092	171.509	0.126563	0.789812	0.00836597	0.217509	0.00836597	0.148038	0.192889	0.0246201	0.00819754	0.114631	1.77116	0.888217	0.882941	104.182	115.484	3.08636	3.22563	0.402193	0.16667	0.237079	0.15314771369	0.2286682243	74.78131652	0.0179446	0.093116	2.67852	0.340927	0.215095	1.39221	0.139563
774	ARCHAEOLOGICAL	23001-9	ZONA4	AREA1			0.193306	-0.476346	4.3063	0.785491	1.22379	2.00928	0.147654	87.6208	0.234554	0.428094	2.92935	0.719836	7.24832	0.132848	0.869163	0.00818987	0.242744	0.00818987	0.163435	0.21544	0.0273035	0.00792262	0.110766	1.77071	0.675519	1.09519	108.423	118.084	3.51248	3.5674	0.428926	0.172713	0.226987	0.1728006701	0.2239676323	77.68133088	0.0159452	0.0941867	2.67802	0.378875	0.394617	1.40773	0.141245
775	ARCHAEOLOGICAL	23001-9	ZONA4	AREA2			0.180654	-0.294712	3.71666	0.791263	1.31606	2.10733	0.140529	87.9198	0.222277	0.386402	2.90192	0.761157	8.758	0.127702	0.804726	0.00795849	0.230236	0.00795849	0.156763	0.20611	0.0241263	0.00802259	0.109145	1.56448	0.661365	0.903115	110.529	118.273	3.54404	3.67796	0.417348	0.1619	0.20755	*****	*****	*****	0.0170449	0.0914756	2.73971	0.362873	0.354219	1.44378	0.13355
1030	EXP	EXP2	ZONA1	AREA1	GRASSES	Festuca and Juncus	0.249308	0.503364	5.23387	2.03284	1.40289	3.43573	0.183184	0.175977	0.303221	0.462114	2.32676	0.418069	157.753	0.167718	1.3399	0.0186407	0.321862	0.0186407	0.192954	0.293175	0.0286862	0.0053234	0.224436	2.49201	1.43252	1.05949	207.017	174.739	8.75318	8.34275	0.505873	0.351837	0.234128	*****	*****	*****	0.0114466	0.15238	2.61154	0.486129	0.156392	1.68048	0.115063
1031	EXP	EXP2	ZONA1	AREA2	GRASSES	Festuca and Juncus	0.217529	0.727782	12.3117	2.57383	2.19043	4.76425	0.151638	0.0781931	0.240814	0.393535	2.54477	0.388004	166.493	0.155031	1.07713	0.0169144	0.257728	0.0169144	0.153385	0.231728	0.0260007	0.00379886	0.214176	2.99857	1.68861	1.30996	260.99	243.558	9.55269	11.6314	0.386772	0.340564	0.249478	*****	*****	*****	0.0127712	0.133206	2.50473	0.385114	0.0975814	1.5084	0.119527
1032	EXP	EXP2	ZONA2	AREA1	GRASSES	Festuca and Juncus	0.172699	0.725009	13.841	2.63074	1.26899	3.89973	0.116313	0.025613	0.186731	0.334512	2.68428	0.410291	177.005	0.118519	0.661752	0.0139878	0.200719	0.0139878	0.113352	0.177386	0.0233325	0.00354893	0.187259	2.08757	1.16163	0.925934	302.003	225.222	10.3385	7.68421	0.309463	0.263075	0.200093	*****	*****	*****	0.0130961	0.0998708	2.46728	0.290738	0.0734851	1.53207	0.135105
1033	EXP	EXP2	ZONA2	AREA2	GRASSES	Festuca and Juncus	0.200325	0.583929	7.14668	1.63562	1.08179	2.71741	0.139734	0.980106	0.22421	0.381124	2.59429	0.385176	3.49896	0.133424	0.850836	0.0167016	0.240912	0.0167016	0.13769	0.215835	0.0250767	0.00472358	0.180171	1.96027	1.17868	0.781588	211.755	200.763	5.84677	6.12055	0.384395	0.366132	0.266558	*****	*****	*****	0.0124213	0.11033	2.54151	0.353525	0.153621	1.57527	0.12518
1034	EXP	EXP2	ZONA3	AREA1	GRASSES	Festuca and Juncus	0.169521	0.719875	6.81788	1.79349	0.806097	2.59959	0.124143	0.143433	0.197144	0.301058	2.63902	0.451851	172.501	0.111506	0.606879	0.0132243	0.210368	0.0132243	0.128921	0.191643	0.018725	0.00502349	0.157836	1.82599	1.09755	0.728443	210.375	187.393	5.27313	5.34639	0.364077	0.260151	0.158033	*****	*****	*****	0.0118964	0.103372	2.60616	0.320564	0.112372	1.61154	0.110458
1035	EXP	EXP2	ZONA3	AREA2	GRASSES	Festuca and Juncus	0.151197	0.699007	9.19928	1.93409	0.784696	2.71878	0.102979	0.0529335	0.156697	0.302242	2.66598	0.453833	170.989	0.103429	0.517238	0.0134924	0.170189	0.0134924	0.100369	0.149771	0.0204188	0.00397381	0.169944	1.77998	1.08072	0.699261	255.625	227.017	5.8689	7.16319	0.236028	0.226449	0.1883	*****	*****	*****	0.0128711	0.0894895	2.52189	0.25014	0.0896555	1.54967	0.135048
1036	EXP	EXP2	ZONA4	AREA1	GRASSES	Festuca and Juncus	0.155477	0.633672	7.02889	1.07906	1.06547	2.14453	0.107233	21.6621	0.167287	0.300821	2.65875	0.422658	3.00231	0.103912	0.525704	0.0139727	0.181259	0.0139727	0.106385	0.161352	0.0199075	0.00477357	0.153465	1.65349	0.904518	0.74897	217.758	183.366	4.54963	5.91073	0.308057	0.2767	0.184442	*****	*****	*****	0.0122963	0.0885704	2.50123	0.267737	0.190174	1.60032	0.128041
1037	EXP	EXP2	ZONA4	AREA2	GRASSES	Festuca and Juncus	0.164342	0.587314	6.43242	1.04662	1.06632	2.11295	0.114451	31.4428	0.182824	0.320295	2.60626	0.412727	3.49652	0.108305	0.57124	0.0143155	0.197139	0.0143155	0.114422	0.1762	0.0209391	0.00479856	0.154859	1.71858	0.939323	0.779253	213.223	194.731	5.4451	6.03268	0.308277	0.293871	0.211389	*****	*****	*****	0.0110967	0.0949145	2.52268	0.290622	0.215462	1.64356	0.127412
1038	EXP	EXP2	ZONA5	AREA1	GRASSES	Festuca and Juncus	0.151633	0.461039	6.22595	1.15836	0.910353	2.06871	0.108241	11.2344	0.172144	0.281848	2.6028	0.488097	176.748	0.102134	0.512019	0.0122505	0.184394	0.0122505	0.112437	0.166045	0.0183489	0.00559832	0.145668	1.61915	0.891547	0.727602	190.393	161.7	4.47669	4.68797	0.323844	0.240304	0.15309	*****	*****	*****	0.0127962	0.0939612	2.57849	0.278482	0.168105	1.6111	0.121009
1039	EXP	EXP2	ZONA5	AREA2	GRASSES	Festuca and Juncus	0.155056	0.451411	5.51658	1.06642	0.695771	1.76219	0.111264	26.7698	0.179016	0.307116	2.66064	0.448032	176.992	0.105556	0.547617	0.0123163	0.191333	0.0123163	0.113057	0.171777	0.0195558	0.00604818	0.149726	1.44692	0.849624	0.597298	178.613	151.683	3.5733	3.91739	0.300281	0.24067	0.167519	*****	*****	*****	0.013421	0.0992668	2.58863	0.284833	0.194179	1.64019	0.126121
1040	EXP	EXP2	ZONA6	AREA1	GRASSES	Festuca and Juncus	0.175229	0.700662	6.93327	1.45635	0.811039	2.26739	0.123764	1.82817	0.193358	0.335985	2.55623	0.409182	163.501	0.117278	0.667782	0.0150636	0.208422	0.0150636	0.124418	0.187004	0.0214174	0.00474857	0.186136	1.82564	1.11367	0.711972	202.555	190.375	5.01178	5.68295	0.32663	0.269783	0.178434	*****	*****	*****	0.0120464	0.109919	2.56535	0.311422	0.15092	1.60748	0.122225
1041	EXP	EXP2	ZONA7	AREA1	GRASSES	Festuca and Juncus	0.197904	0.552509	5.09882	1.25712	0.796474	2.05359	0.144046	8.74203	0.235764	0.376352	2.60007	0.398692	3.01075	0.13073	0.835496	0.0156712	0.251436	0.0156712	0.14806	0.227955	0.0234805	0.00597321	0.175352	1.80209	1.11483	0.687263	178.784	158.923	4.83438	4.96659	0.376181	0.30976	0.218857	*****	*****	*****	0.0122213	0.121451	2.61521	0.376014	0.217482	1.67422	0.118646
1042	EXP	EXP2	ZONA7	AREA2	GRASSES	Festuca and Juncus	0.17829	0.369117	6.09324	1.56252	1.12176	2.68428	0.128373	0.673963	0.206949	0.351232	2.5668	0.500629	177.012	0.125378	0.759639	0.0134564	0.220405	0.0134564	0.131705	0.197956	0.0224493	0.00572328	0.169037	1.78304	0.986172	0.796867	195.453	157.035	5.86089	4.80998	0.354277	0.279825	0.211894	*****	*****	*****	0.0138209	0.113924	2.61661	0.329662	0.141512	1.60853	0.125915
1043	EXP	EXP2	ZONA8	AREA1	GRASSES	Festuca and Juncus	0.200685	0.460059	7.21917	2.05808	1.30046	3.35853	0.141843	0.0712876	0.226775	0.398155	2.54679	0.486547	4.00419	0.144714	0.989967	0.0156744	0.24245	0.0156744	0.144113	0.216418	0.026032	0.00487354	0.219751	2.33306	1.40555	0.927507	191.77	184.768	6.34838	6.4122	0.422983	0.315419	0.261562	*****	*****	*****	0.013471	0.134619	2.56965	0.360531	0.116385	1.57347	0.129716
1044	EXP	EXP2	ZONA8	AREA2	GRASSES	Festuca and Juncus	0.202713	0.518256	6.2005	1.49983	1.1188	2.61863	0.145651	1.87322	0.229605	0.398797	2.33107	0.387214	168.496	0.140943	0.958696	0.0161244	0.24573	0.0161244	0.147962	0.220544	0.0251858	0.00594821	0.202798	1.74425	1.00978	0.734467	163.985	155.627	4.79023	4.65936	0.378095	0.261305	0.21936	*****	*****	*****	0.013471	0.138079	2.55091	0.368506	0.174753	1.59303	0.124244
1045	EXP	EXP1	ZONA10	AREA1	GRASSES	Festuca and Juncus	0.135742	0.217277	6.22473	0.937836	0.845859	1.78369	0.0960799	73.1737	0.150443	0.275925	2.32678	0.551952	2.75048	0.101562	0.507158	0.010764	0.161207	0.010764	0.0978147	0.143181	0.0180259	0.00704788	0.156265	1.55742	0.781916	0.7755	144.991	126.579	3.27707	3.33459	0.234568	0.206421	0.174517	*****	*****	*****	0.0150455	0.104085	2.56726	0.240996	0.190646	1.57013	0.132796
1046	EXP	EXP1	ZONA11	AREA1	GRASSES	Festuca and Juncus	0.15056	-0.384074	11.5934	1.58287	1.6455	3.22838	0.10192	0.268104	0.160158	0.316639	2.33752	0.595283	177.256	0.113939	0.623195	0.0112968	0.171454	0.0112968	0.0997499	0.149645	0.0218094	0.00522343	0.188329	1.66271	0.904623	0.758085	205.665	168.788	5.74773	5.22107	0.277238	0.203007	0.211658	0.1319242528	0.24160673320	91.85126542	0.016645	0.111606	2.56507	0.249396	0.112006	1.4781	0.144856
1047	EXP	EXP1	ZONA11	AREA2	GRASSES	Festuca and Juncus	0.175091	-0.177637	8.61419	1.66451	1.28539	2.94991	0.116751	0.334635	0.18105	0.386397	2.77867	0.700469	169.76	0.128162	0.78915	0.0134506	0.194501	0.0134506	0.111582	0.16735	0.0271505	0.00514845	0.198015	2.14894	1.08068	1.06826	207.01	181.66	6.99897	4.87909	0.22715	0.187202	0.21506	*****	*****	*****	0.0153954	0.114249	2.48103	0.278932	0.125899	1.44762	0.155065
1048	EXP	EXP1	ZONA7	AREA1	GRASSES	Festuca and Juncus	0.107797	0.0562765	7.81371	0.828105	0.84296	1.67106	0.0734279	95.1787	0.109881	0.227536	2.63871	0.68734	162.744	0.0797528	0.31445	0.00900924	0.11889	0.00900924	0.0719678	0.103204	0.0156856	0.0056483	0.134759	1.37866	0.729187	0.649474	164.91	170.36	3.00505	3.26465	0.155204	0.151876	0.143301	0.08003697967	0.31431806029	97.19280894	0.0162951	0.0752531	2.53862	0.175172	0.164515	1.50012	0.14551
1049	EXP	EXP1	ZONA7	AREA2	GRASSES	Festuca and Juncus	0.132767	0.130001	9.62095	0.952758	1.85112	2.80387	0.0886067	71.488	0.14266	0.270942	2.28468	0.565741	6.02592	0.0989493	0.477413	0.0115693	0.154229	0.0115693	0.0830265	0.135581	0.0186479	0.00494851	0.170018	1.45062	0.796689	0.653927	218.031	178.505	5.85596	5.2188	0.223483	0.203241	0.169128	*****	*****	*****	0.0161202	0.0919252	2.53982	0.218608	0.182082	1.58746	0.140457
1050	EXP	EXP1	ZONA8	AREA1	GRASSES	Festuca and Juncus	0.141343	-0.191715	7.89876	0.985511	1.16242	2.14793	0.0948514	60.8682	0.143446	0.317796	2.71699	0.702571	126.001	0.103237	0.521383	0.0114117	0.154858	0.0114117	0.0915374	0.132682	0.0221761	0.00539838	0.162344	1.69595	0.79381	0.902143	177.047	172.436	4.57917	3.6342	0.206438	0.195965	0.203635	*****	*****	*****	0.0153454	0.0919891	2.54106	0.224219	0.185727	1.47139	0.156895
1051	EXP	EXP1	ZONA9	AREA1	GRASSES	Festuca and Juncus	0.149899	0.145821	5.91096	1.20096	0.984651	2.18561	0.107081	7.83081	0.173522	0.3067	2.24876	0.534751	159.001	0.112273	0.618947	0.0108657	0.184388	0.0108657	0.108058	0.163998	0.0203898	0.00642307	0.168986	1.71252	0.931588	0.780936	147.48	144.291	3.81471	4.04197	0.251288	0.205199	0.196706	0.12550551060	0.27025234460	95.02033161	0.0155953	0.111425	2.56322	0.272056	0.157815	1.57474	0.136023
1052	EXP	EXP1	ZONA12	AREA1	GRASSES	Festuca and Juncus	0.182418	-0.17017	11.0387	1.88309	1.80827	3.69136	0.118336	0.14993	0.175996	0.394492	2.65224	0.583949	2.75571	0.131191	0.815783	0.0152407	0.191237	0.0152407	0.10879	0.162968	0.028269	0.00402379	0.229292	2.45588	1.27434	1.18153	299.707	231.157	8.27008	6.72501	0.25139	0.273934	0.214651	*****	*****	*****	0.0142707	0.109832	2.49782	0.271758	0.113615	1.41096	0.154968
1053	EXP	EXP1	ZONA13	AREA1	GRASSES	Festuca and Juncus	0.298479	-0.128468	8.80033	2.62734	2.63965	5.26699	0.202972	0.0819616	0.318024	0.628098	2.65646	0.484762	3.48263	0.211615	1.9422	0.0223495	0.340373	0.0223495	0.201136	0.296344	0.0440292	0.00419874	0.315423	3.24754	1.95438	1.29315	256.637	236.134	12.4152	10.4029	0.420751	0.383103	0.348927	*****	*****	*****	0.0126712	0.182581	2.5504	0.497481	0.138302	1.4635	0.147512
1054	EXP	EXP1	ZONA13	AREA2	GRASSES	Festuca and Juncus	0.229789	-0.0678179	6.38033	1.65369	1.63882	3.29251	0.161619	0.90144	0.256256	0.493271	2.34811	0.462759	3.0002	0.162215	1.23428	0.01638	0.272636	0.01638	0.163177	0.239257	0.0333789	0.00502349	0.233418	2.45547	1.27277	1.1827	188.388	177.222	6.4018	6.0642	0.384719	0.313615	0.274271	0.1915109602	0.60796136030	97.60376743	0.0129211	0.149541	2.56039	0.402434	0.1792	1.50645	0.145259
1055	EXP	EXP1	ZONA13	AREA3	GRASSES	Festuca and Juncus	0.222478	0.169682	6.53805	1.63956	1.32409	2.96365	0.154526	1.07225	0.245136	0.467205	2.57926	0.370332	173.98	0.151353	1.09131	0.0176444	0.26278	0.0176444	0.151386	0.231226	0.0315545	0.0046736	0.214562	2.51143	1.31529	1.19613	216.856	200.57	7.05103	6.56161	0.383719	0.331614	0.282866	*****	*****	*****	0.0129461	0.129763	2.56142	0.382612	0.175263	1.56116	0.141832
1056	EXP	EXP1	ZONA14	AREA1	GRASSES	Festuca and Juncus	0.160626	0.353575	9.0162	1.42461	1.11931	2.54392	0.106329	1.63514	0.163373	0.326241	2.55153	0.422616	176.997	0.115988	0.646066	0.0143752	0.177748	0.0143752	0.101503	0.155233	0.0225153	0.00487354	0.189108	1.94018	1.04118	0.899	216	187.61	5.2218	4.73846	0.200775	0.197502	0.170655	*****	*****	*****	0.0145456	0.101089	2.47584	0.256736	0.138345	1.5459	0.140173
1057	EXP	EXP1	ZONA14	AREA2	GRASSES	Festuca and Juncus	0.169287	0.120401	8.9133	1.70715	1.23812	2.94527	0.112085	0.250294	0.171568	0.375633	2.60977	0.575631	2.76485	0.124494	0.741002	0.0140781	0.185646	0.0140781	0.105253	0.159831	0.025815	0.00469859	0.213347	1.9163	0.977065	0.939233	201.937	195.561	5.42808	4.97411	0.212567	0.197124	0.192243	*****	*****	*****	0.0151455	0.109854	2.46469	0.265085	0.117558	1.46878	0.152493
1058	EXP	EXP1	ZONA15	AREA1	GRASSES	Festuca and Juncus	0.148884	0.00995526	6.97878	1.0634	0.971344	2.03474	0.102304	26.2177	0.162665	0.316327	2.62543	0.53634	177.475	0.105797	0.547606	0.0114666	0.174131	0.0114666	0.0973655	0.152294	0.0218372	0.00547336	0.161094	1.72622	0.986992	0.739232	187.101	169.938	4.69124	4.11597	0.241124	0.237365	0.21527	*****	*****	*****	0.0143457	0.0953475	2.52109	0.24966	0.181253	1.51757	0.146673
1059	EXP	EXP1	ZONA15	AREA2	GRASSES	Festuca and Juncus	0.170168	-0.155684	5.80579	1.00687	1.00886	2.01572	0.117111	49.953	0.185685	0.399002	2.68146	0.606101	176.486	0.119763	0.700082	0.0125877	0.198273	0.0125877	0.112703	0.170577	0.0276952	0.00582325	0.175706	1.77728	0.965822	0.811462	176.249	155.646	4.67084	4.0541	0.244631	0.241127	0.246062	0.14205080610	0.30490009150	92.80229932	0.0139458	0.106019	2.55907	0.283281	0.233889	1.51314	0.162752
1060	EXP	EXP1	ZONA16	AREA1	GRASSES	Festuca and Juncus	0.197527	0.45814	6.64754	1.50509	1.14854	2.65363	0.13755	1.65019	0.22488	0.399191	2.53918	0.384852	177.003	0.136079	0.887628	0.0156543	0.240534	0.0156543	0.136919	0.213682	0.0268523	0.00509847	0.190751	2.07039	1.23678	0.833606	195.212	171.043	5.41905	5.67304	0.353001	0.323966	0.24174	*****	*****	*****	0.0124463	0.121136	2.56366	0.350602	0.168255	1.58112	0.135942
1061	EXP	EXP1	ZONA1	AREA1	GRASSES	Festuca and Juncus	0.263034	-36.0279	2402.09	2.28641	19.1582	21.4446	0.110667	0.0881629	0.172984	0.33741	1.8211	0.470189	2.75115	0.348735	1.15273	0.0158247	0.188809	0.0158247	0.0933594	0.160635	0.0281748	7.49775e-05	0.458234	#NULL!	#NULL!	#NULL!	#NULL!	#NULL!	#NULL!	#NULL!	0.174241	0.209059	0.167729	*****	*****	*****	0.0141957	0.145456	2.4681	0.253994	0.130928	0.981249	0.107115
1062	EXP	EXP1	ZONA1	AREA2	GRASSES	Festuca and Juncus	0.168064	0.279214	12.3841	1.92915	1.67791	3.60706	0.107744	0.158801	0.159072	0.356901	2.61152	0.587756	3.25975	0.122797	0.711587	0.01446	0.173532	0.01446	0.100686	0.147957	0.025575	0.00357393	0.236064	2.43181	1.28213	1.14969	267.609	262.674	7.62304	6.48844	0.183151	0.209573	0.216396	*****	*****	*****	0.0141957	0.102862	2.44304	0.248643	0.100024	1.37737	0.152174
1063	EXP	EXP1	ZONA1	AREA3	GRASSES	Festuca and Juncus	0.161219	0.352245	7.89061	1.21653	1.05002	2.26655	0.107918	6.58317	0.160924	0.340724	2.62691	0.549597	163.493	0.116856	0.658524	0.0143308	0.175256	0.0143308	0.103288	0.151571	0.0236851	0.00507348	0.191809	1.86376	1.03765	0.826115	184.124	174.984	4.44635	4.76498	0.240761	0.236605	0.198306	*****	*****	*****	0.0146956	0.10512	2.47288	0.254859	0.167798	1.48657	0.146912
1064	EXP	EXP1	ZONA2	AREA1	GRASSES	Festuca and Juncus	0.146632	0.0771171	8.75341	1.2298	1.04547	2.27528	0.0966887	4.96176	0.143876	0.321543	2.52964	0.455466	2.76907	0.106124	0.545849	0.0127817	0.156657	0.0127817	0.0908108	0.134689	0.0219681	0.00507348	0.179284	1.83246	0.99789	0.834565	208.139	183.119	4.2929	4.41534	0.194053	0.232156	0.188751	*****	*****	*****	0.0151704	0.0933596	2.46851	0.2255	0.146466	1.45587	0.149818
1065	EXP	EXP1	ZONA2	AREA2	GRASSES	Festuca and Juncus	0.168007	0.274647	9.10127	2.37849	0.939294	3.31779	0.112809	0.0119527	0.170996	0.368001	2.65591	0.637742	163.259	0.122619	0.725829	0.0137961	0.184792	0.0137961	0.108512	0.159032	0.0257596	0.00404878	0.215964	2.14168	1.32614	0.815538	225.148	212.966	6.50325	6.55705	0.252174	0.249566	0.236128	*****	*****	*****	0.0146206	0.106617	2.4395	0.267544	0.0793042	1.43856	0.153324
1066	EXP	EXP1	ZONA2	AREA3	GRASSES	Festuca and Juncus	0.158136	0.235522	12.3523	1.54883	1.36749	2.91631	0.100556	0.726543	0.149737	0.320751	2.2755	0.479741	177.232	0.11662	0.640253	0.0141608	0.163897	0.0141608	0.0922895	0.140869	0.0230286	0.00402379	0.212988	2.14979	1.10974	1.04005	261.163	218.698	6.75041	5.31942	0.191122	0.207395	0.146265	*****	*****	*****	0.0151704	0.100828	2.4118	0.233158	0.120477	1.39945	0.145625
1067	EXP	EXP1	ZONA3	AREA1	GRASSES	Festuca and Juncus	0.243578	-0.128901	14.8085	2.63091	2.5565	5.18742	0.149299	0.0665938	0.227369	0.509305	2.49693	0.443085	13.7486	0.189466	1.48932	0.021309	0.248678	0.021309	0.131781	0.210645	0.0380331	0.00334899	0.318138	3.51622	1.83164	1.68458	278.898	250.485	11.1446	8.87858	0.262242	0.427083	0.310903	*****	*****	*****	0.0148705	0.15594	2.46392	0.342426	0.107364	1.37918	0.156143
1068	EXP	EXP1	ZONA4	AREA1	GRASSES	Festuca and Juncus	0.291871	-31.1457	1490.54	1.76105	15.8001	17.5612	0.101093	0.482271	0.140511	0.325013	1.88515	0.488244	8.74323	0.368691	1.22094	0.0158935	0.156404	0.0158935	0.0784588	0.126102	0.0303018	0.000149955	3.78313	5.8183	1.44145	4.37686	44.7785	#NULL!	180.771	#NULL!	0.164628	0.17365	0.19948	0.07421871041	0.18987674460	80.94687419	0.0156453	0.128485	2.13626	0.204562	0.190411	0.712654	0.103819
1069	EXP	EXP1	ZONA4	AREA2	GRASSES	Festuca and Juncus	0.123427	0.0497134	9.25294	1.11474	0.931638	2.04638	0.0804507	10.3973	0.118124	0.278879	2.59522	0.50358	11.7502	0.0884702	0.382998	0.010512	0.128635	0.010512	0.0749149	0.109094	0.019541	0.00414875	0.164096	1.65458	0.873113	0.781469	234.804	201.623	4.32491	4.42419	0.167886	0.177183	0.169686	0.08682239701	0.2196064955	91.21904992	0.0149205	0.0746847	2.38704	0.184009	0.133023	1.40162	0.158321
1070	EXP	EXP1	ZONA4	AREA3	GRASSES	Festuca and Juncus	0.143201	0.244993	9.30371	1.20616	1.02493	2.23108	0.0924919	5.5009	0.13699	0.323215	2.59265	0.479172	2.50835	0.102499	0.507684	0.0126705	0.14966	0.0126705	0.0861963	0.127105	0.0225556	0.00462361	0.167185	1.84953	1.11549	0.734036	218.187	195.101	4.57945	4.48327	0.155343	0.215862	0.194407	*****	*****	*****	0.0146456	0.0834758	2.40511	0.213302	0.145085	1.42053	0.15751
1071	EXP	EXP1	ZONA5	AREA1	GRASSES	Festuca and Juncus	0.139328	0.586926	13.6212	1.62876	1.55953	3.18829	0.0879194	0.358486	0.129388	0.279751	2.53737	0.39742	176.501	0.101388	0.493805	0.0134918	0.14288	0.0134918	0.0795429	0.122662	0.0202181	0.00359892	0.198831	2.21715	1.23323	0.983921	320.737	222.562	8.35628	5.82058	0.171482	0.196705	0.152454	*****	*****	*****	0.0144956	0.0842212	2.39243	0.202205	0.0986705	1.46279	0.145112
1072	EXP	EXP1	ZONA5	AREA2	GRASSES	Festuca and Juncus	0.137954	-0.167688	7.38453	0.915858	0.970727	1.88658	0.092462	81.4469	0.141623	0.309686	2.69385	0.681344	165.999	0.101373	0.504128	0.0110616	0.152685	0.0110616	0.0873154	0.13078	0.0219052	0.00544836	0.166403	1.62718	0.77457	0.852612	172.299	157.489	4.03984	3.48826	0.187121	0.20134	0.214105	*****	*****	*****	0.0156203	0.0864695	2.53282	0.218095	0.198251	1.47561	0.158786
1073	EXP	EXP1	ZONA5	AREA3	GRASSES	Festuca and Juncus	0.143934	0.263645	15.7608	1.69999	1.29449	2.99449	0.0876914	0.295131	0.124984	0.306115	2.27764	0.442118	167.751	0.107537	0.544181	0.0131311	0.138115	0.0131311	0.077777	0.116185	0.0219297	0.00339898	0.20425	2.35018	1.26075	1.08943	278.81	236.67	7.36505	5.54444	0.155148	0.200101	0.183295	*****	*****	*****	0.0160452	0.0850422	2.38277	0.193962	0.0961397	1.3104	0.152359
1074	EXP	EXP1	ZONA6	AREA1	GRASSES	Festuca and Juncus	0.136571	-0.0755693	9.08998	0.938412	1.06309	2.0015	0.0891712	77.35	0.134461	0.298645	2.59019	0.481473	8.99505	0.0964357	0.453656	0.0116764	0.146137	0.0116764	0.0832292	0.124795	0.0213421	0.0046736	0.155969	1.75442	0.880304	0.874113	226.268	188.78	4.48199	3.77982	0.147292	0.170162	0.13984	*****	*****	*****	0.0149205	0.0767623	2.43854	0.208024	0.188636	1.45784	0.156271
1075	EXP	EXP1	ZONA6	AREA2	GRASSES	Festuca and Juncus	0.160928	0.0989696	7.98738	1.66715	0.973935	2.64109	0.110313	0.180819	0.164883	0.354936	2.69238	0.624948	8.50046	0.114727	0.638147	0.0128236	0.177706	0.0128236	0.10949	0.153747	0.0239593	0.00484854	0.169074	1.79046	0.997054	0.793406	218.213	182.341	5.24892	4.6815	0.241808	0.235759	0.211332	0.12505238860	0.31312679669	94.99027033	0.0152954	0.0966058	2.51104	0.263237	0.113771	1.46216	0.148882
1170	EXP	EXP1	ZONA1	AREA1	REEDS	Phragmites australis	0.164612	0.495493	6.72562	1.45509	1.05087	2.50596	0.117412	1.2972	0.182446	0.314614	2.71189	0.513597	171.495	0.113278	0.624316	0.0132519	0.195698	0.0132519	0.120176	0.175364	0.0203341	0.00502349	0.158638	1.79667	1.05246	0.744211	214.158	188.107	5.46589	5.53388	0.266884	0.25268	0.185405	*****	*****	*****	0.0139708	0.0973585	2.55805	0.295539	0.139015	1.56499	0.123528
1171	EXP	EXP1	ZONA1	AREA2	REEDS	Phragmites australis	0.207623	0.378412	7.55746	1.86796	1.48069	3.34865	0.147636	0.222415	0.235558	0.392395	2.56184	0.526904	2.75304	0.151039	1.05506	0.0159009	0.251458	0.0159009	0.150442	0.22589	0.0255686	0.00562331	0.214218	2.50923	1.26792	1.24131	228.098	165.616	7.44129	6.46135	0.358659	0.276063	0.204574	*****	*****	*****	0.0139208	0.139267	2.54542	0.376333	0.136185	1.57032	0.123149
1172	EXP	EXP1	ZONA2	AREA1	REEDS	Phragmites australis	0.250829	0.30772	15.9778	3.19323	2.40307	5.59631	0.160254	0.0233747	0.2471	0.443531	2.68071	0.596144	165.505	0.193778	1.5294	0.0211698	0.26827	0.0211698	0.147469	0.235053	0.0332168	0.00369889	0.301966	3.55393	1.76647	1.78746	277.106	234.778	14.3424	10.419	0.385767	0.441652	0.371781	0.19418742959	0.62793725099	95.43986092	0.0147206	0.166841	2.50595	0.382522	0.0887574	1.38216	0.132428
1173	EXP	EXP1	ZONA2	AREA2	REEDS	Phragmites australis	0.210891	0.285395	6.52585	1.64705	1.42031	3.06736	0.153581	0.703616	0.249572	0.381252	2.60952	0.557167	7.25149	0.15387	1.11975	0.0152522	0.264824	0.0152522	0.158308	0.240347	0.0244776	0.00684794	0.195118	2.10258	1.21084	0.891736	159.578	142.666	4.88462	5.35302	0.390222	0.294194	0.200809	*****	*****	*****	0.0158203	0.137535	2.63046	0.398655	0.163505	1.61392	0.116068
1174	EXP	EXP1	ZONA3	AREA1	REEDS	Phragmites australis	0.209705	0.414855	5.11484	1.53544	1.05241	2.58785	0.156885	1.4354	0.254347	0.379895	2.25234	0.458747	177	0.150776	1.10314	0.0146926	0.26904	0.0146926	0.163073	0.245488	0.0235517	0.00759772	0.185026	2.0715	1.18975	0.881748	140.874	124.477	4.30272	5.04619	0.40767	0.235441	0.179691	*****	*****	*****	0.0149205	0.139727	2.6609	0.408561	0.178154	1.63117	0.112309
1175	EXP	EXP1	ZONA4	AREA1	REEDS	Phragmites australis	0.272511	2.67956	51.4652	5.24535	2.76158	8.00694	0.168463	0.025613	0.255964	0.424855	2.09618	0.294617	166.5	0.245124	1.67887	0.0216563	0.27762	0.0216563	0.161232	0.247105	0.0305148	0.00249925	0.457429	4.3913	3.01583	1.37547	611.227	359.606	29.5355	21.49	0.391461	0.266619	0.219089	0.17981846979	0.27681295010	96.58434044	0.0142707	0.20636	2.53876	0.408337	0.055919	1.3027	0.111977
1176	EXP	EXP1	ZONA4	AREA2	REEDS	Phragmites australis	0.302748	2.25369	39.8577	5.24439	2.76255	8.00694	0.183311	0.025613	0.273119	0.473849	2.0633	0.284384	166.248	0.272217	2.09451	0.0261495	0.299268	0.0261495	0.170037	0.264151	0.0351169	0.0026492	0.512252	5.19168	3.54221	1.64947	457.943	313.503	24.154	18.6582	0.43871	0.539062	0.404619	*****	*****	*****	0.0144457	0.222793	2.47881	0.434188	0.0626651	1.30282	0.115994
1177	EXP	EXP1	ZONA5	AREA1	REEDS	Phragmites australis	0.178639	0.654066	5.27455	1.12988	0.841908	1.97179	0.131734	18.565	0.215197	0.314366	2.56956	0.449766	3.00474	0.122208	0.733964	0.0141869	0.229383	0.0141869	0.136563	0.210448	0.0189348	0.00709787	0.158379	1.71975	0.982821	0.736924	154.182	133.944	3.5316	4.24034	0.382935	0.269638	0.181308	*****	*****	*****	0.0141208	0.114078	2.62269	0.347011	0.219991	1.71177	0.105995
1178	EXP	EXP1	ZONA6	AREA1	REEDS	Phragmites australis	0.245545	0.620474	6.2385	1.88798	1.46249	3.35047	0.177797	0.501781	0.293453	0.429886	2.66569	0.385956	12.2551	0.161583	1.23122	0.0193186	0.312772	0.0193186	0.17995	0.285227	0.0275446	0.0049985	0.197237	2.40643	1.41844	0.98799	221.087	185.464	7.99983	8.13861	0.526316	0.361444	0.258011	*****	*****	*****	0.0125712	0.136822	2.58707	0.465177	0.167996	1.66404	0.112177
1179	EXP	EXP1	ZONA6	AREA2	REEDS	Phragmites australis	0.214062	0.616479	5.90131	1.6663	1.0384	2.70471	0.15919	0.779241	0.255299	0.386004	2.58788	0.471969	177.229	0.14719	1.04389	0.0155401	0.27084	0.0155401	0.16655	0.247349	0.0234905	0.00649805	0.161442	1.96198	1.11198	0.850001	170.995	144.325	5.53552	5.25911	0.457677	0.315028	0.225532	*****	*****	*****	0.0143457	0.122947	2.65299	0.413899	0.163418	1.59416	0.109737
1180	EXP	EXP1	ZONA7	AREA1	REEDS	Phragmites australis	0.175057	0.78828	17.8278	2.35138	1.52256	3.87395	0.113952	0.0887917	0.177994	0.317418	2.32999	0.45648	177.247	0.134787	0.806958	0.0143437	0.192338	0.0143437	0.107915	0.169489	0.0228483	0.0046486	0.223772	2.63702	1.61198	1.02504	227.325	198.48	7.25164	6.39139	0.239731	0.231723	0.189726	*****	*****	*****	0.0170949	0.117538	2.51469	0.277404	0.0839142	1.4314	0.130519
1181	EXP	EXP1	ZONA7	AREA2	REEDS	Phragmites australis	0.174919	0.646129	10.9824	1.79174	1.32172	3.11346	0.11824	0.329554	0.185022	0.335854	2.60363	0.598883	177.241	0.129801	0.795277	0.0141825	0.199205	0.0141825	0.117191	0.176214	0.0229916	0.00582325	0.185652	2.34117	1.36427	0.976898	175.081	160.222	5.34074	4.45097	0.258621	0.202851	0.189442	*****	*****	*****	0.01657	0.108867	2.54527	0.293405	0.115168	1.47436	0.131441
1182	EXP	EXP1	ZONA8	AREA1	REEDS	Phragmites australis	0.185303	0.0104564	10.0988	1.67011	1.34268	3.01279	0.12446	0.421339	0.192435	0.356974	2.62122	0.539319	168.258	0.136092	0.869209	0.0145023	0.206938	0.0145023	0.120586	0.181523	0.0254147	0.00562331	0.178106	2.18827	1.26119	0.927075	174.129	161.185	5.41341	4.86224	0.273678	0.186696	0.174535	*****	*****	*****	0.016695	0.111447	2.57204	0.302109	0.133742	1.44159	0.137152
1183	EXP	EXP1	ZONA8	AREA2	REEDS	Phragmites australis	0.193933	-0.0195288	11.6809	1.86918	1.76272	3.6319	0.127935	0.256707	0.197396	0.369947	2.57331	0.557059	13.2468	0.142015	0.930528	0.0163417	0.213737	0.0163417	0.119305	0.187331	0.0264059	0.00477357	0.218083	2.68426	1.29659	1.38767	254.499	190.123	8.50347	6.66446	0.257883	0.272476	0.246604	0.1169497367	0.87309499089	97.90799128	0.0159452	0.123318	2.54331	0.306636	0.124178	1.49348	0.13616
1184	EXP	EXP2	ZONA1	AREA1	REEDS	Phragmites australis	0.160354	0.168936	5.19137	1.19825	0.883513	2.08176	0.118256	9.28156	0.189802	0.31384	2.60414	0.56769	3.99483	0.11342	0.630294	0.0110047	0.200806	0.0110047	0.12409	0.180924	0.0198827	0.00719784	0.145157	1.57623	0.855689	0.720543	147.553	135.874	3.79291	3.7432	0.313462	0.193257	0.168437	*****	*****	*****	0.0153454	0.102521	2.59562	0.305014	0.172195	1.57535	0.123993
1185	EXP	EXP2	ZONA10	AREA1	REEDS	Phragmites australis	0.101185	0.686477	11.0401	1.01954	0.835327	1.85487	0.0645222	35.6028	0.096071	0.20866	2.61403	0.599028	8.74959	0.074836	0.274531	0.00977065	0.105842	0.00977065	0.0587275	0.0912335	0.0146085	0.00529841	0.13654	1.35645	0.793168	0.563286	258.013	159.427	3.72873	2.97652	0.131412	0.199128	0.164844	0.08472841397	0.18765279630	91.97017415	0.0172448	0.0655419	2.4891	0.149961	0.117584	1.48006	0.144375
1186	EXP	EXP2	ZONA10	AREA2	REEDS	Phragmites australis	0.0894922	0.570496	18.7892	1.07134	0.9308	2.00214	0.0534545	10.0874	0.0718771	0.179734	2.30194	0.539655	163.245	0.065559	0.210825	0.00901923	0.0808963	0.00901923	0.045615	0.067502	0.0133944	0.00359892	0.146448	1.61911	0.986335	0.632771	321.254	185.55	4.16097	3.56603	0.102637	0.145923	0.1037	*****	*****	*****	0.0170699	0.0506094	2.344	0.113117	0.0949673	1.3478	0.149671
1187	EXP	EXP2	ZONA10	AREA3	REEDS	Phragmites australis	0.0890442	0.260325	11.0723	0.82553	0.791527	1.61706	0.0553331	96.9816	0.0767837	0.193426	2.73404	0.677654	171.755	0.0645289	0.205289	0.0086053	0.0853888	0.0086053	0.0483572	0.0711378	0.014251	0.00407378	0.127633	1.15218	0.643082	0.5091	228.22	176.87	3.0439	3.24113	0.100837	0.139136	0.123103	*****	*****	*****	0.0172448	0.0497187	2.48882	0.119496	0.128174	1.36294	0.160044
1188	EXP	EXP2	ZONA2	AREA1	REEDS	Phragmites australis	0.132638	0.213132	7.32957	0.917257	1.20124	2.1185	0.0926298	79.4065	0.142569	0.266819	2.65462	0.541488	2.75524	0.0927087	0.422746	0.0106709	0.15324	0.0106709	0.0920487	0.135556	0.0176834	0.00579826	0.134807	1.42922	0.754967	0.674257	196.703	160.645	4.04449	3.93923	0.213528	0.179944	0.157595	0.1025571721	0.2726112168	96.45732486	0.0152954	0.0804078	2.53028	0.227606	0.18877	1.52675	0.133321
1189	EXP	EXP2	ZONA2	AREA2	REEDS	Phragmites australis	0.11753	0.268114	5.51949	0.911057	0.613339	1.5244	0.0845652	81.8429	0.13243	0.24266	2.64614	0.629023	13.752	0.0823026	0.335803	0.00901725	0.141448	0.00901725	0.0877584	0.126086	0.015362	0.00642307	0.119467	1.20181	0.644243	0.557567	155.924	140.019	2.86012	3.23105	0.223553	0.168784	0.138321	*****	*****	*****	0.0156453	0.0747236	2.58655	0.213844	0.164054	1.56435	0.130708
1190	EXP	EXP2	ZONA2	AREA3	REEDS	Phragmites australis	0.138306	0.562171	11.5885	1.32474	1.30596	2.6307	0.0927088	2.095	0.140488	0.260094	2.65906	0.498061	165.492	0.0968467	0.455013	0.0120258	0.152513	0.0120258	0.0901422	0.134933	0.0175805	0.00439868	0.150772	1.71314	1.01196	0.701184	258.306	205.018	6.11084	5.39877	0.211219	0.207807	0.182774	0.1040525363	0.83879513390	99.09860337	0.0151954	0.0801292	2.53855	0.225075	0.124317	1.45758	0.127113
1191	EXP	EXP2	ZONA3	AREA1	REEDS	Phragmites australis	0.127572	0.469731	5.86286	0.79712	0.861613	1.65873	0.0926726	95.8103	0.144499	0.235247	2.59236	0.510855	16.4976	0.0886071	0.38773	0.010343	0.154843	0.010343	0.0966524	0.14016	0.0146831	0.00654803	0.118451	1.35393	0.748686	0.605249	166.079	141.441	2.85465	3.39607	0.26862	0.206727	0.120166	*****	*****	*****	0.0150705	0.0795567	2.59636	0.236811	0.219418	1.61731	0.115096
1192	EXP	EXP2	ZONA3	AREA2	REEDS	Phragmites australis	0.131252	0.256437	6.87835	1.00069	0.855201	1.85589	0.0917527	50.1258	0.145134	0.265576	2.57233	0.559029	176.99	0.0937214	0.431786	0.0103546	0.155488	0.0103546	0.0919131	0.137954	0.0175346	0.00637309	0.134604	1.52092	0.770385	0.750531	171.589	146.932	3.40537	3.28721	0.211504	0.195588	0.166934	*****	*****	*****	0.0152704	0.0814657	2.58023	0.229867	0.167219	1.55106	0.133594
1193	EXP	EXP2	ZONA4	AREA1	REEDS	Phragmites australis	0.160697	0.535249	21.1546	1.98763	1.6272	3.61482	0.0929891	0.176967	0.131478	0.311093	2.68936	0.464965	28.2514	0.119937	0.630602	0.015804	0.147282	0.015804	0.0780285	0.124406	0.0228765	0.00357393	0.216293	2.47907	1.39573	1.08334	359.524	226.465	8.55118	5.88683	0.17743	0.291801	0.214251	*****	*****	*****	0.0162951	0.0927252	2.42737	0.202434	0.0913156	1.33162	0.142358
1194	EXP	EXP2	ZONA4	AREA2	REEDS	Phragmites australis	0.162771	0.378899	28.9387	2.38365	2.12652	4.51016	0.0980006	0.0700089	0.148585	0.285305	2.61026	0.67913	3.24659	0.124651	0.66459	0.0140524	0.162638	0.0140524	0.0880362	0.141074	0.0215642	0.00349895	0.222749	2.66178	1.60705	1.05474	504.214	268.39	12.3562	8.68838	0.195361	0.17968	0.122312	*****	*****	*****	0.0163451	0.098897	2.52162	0.22911	0.0757461	1.3588	0.132482
1195	EXP	EXP2	ZONA5	AREA1	REEDS	Phragmites australis	0.125753	-0.132782	12.9722	1.3128	1.36657	2.67936	0.0815975	1.83392	0.125362	0.240339	2.64112	0.624592	177.001	0.0921879	0.409528	0.0107841	0.136146	0.0107841	0.0758644	0.118529	0.0176174	0.00482355	0.157807	1.92378	0.915598	1.00818	265.101	190.269	5.84654	4.30431	0.17408	0.17737	0.125099	*****	*****	*****	0.01662	0.0776802	2.48769	0.194393	0.112673	1.46963	0.140095
1196	EXP	EXP2	ZONA5	AREA2	REEDS	Phragmites australis	0.120734	0.575201	7.87344	1.12304	0.782308	1.90535	0.0835446	10.6897	0.12939	0.233407	2.61408	0.660463	171.493	0.0888288	0.389381	0.010463	0.139853	0.010463	0.082339	0.124354	0.0154993	0.00644806	0.144747	1.56363	0.943835	0.619792	178.03	145.52	3.29829	3.37718	0.170543	0.162224	0.119852	*****	*****	*****	0.01662	0.0858496	2.49536	0.206693	0.130948	1.58133	0.128376
1197	EXP	EXP2	ZONA6	AREA1	REEDS	Phragmites australis	0.155993	0.839612	21.989	1.96644	1.75538	3.72181	0.0862658	0.203297	0.122573	0.291084	2.7333	0.478608	177.232	0.111372	0.564551	0.0164694	0.139042	0.0164694	0.0689332	0.11671	0.0223325	0.00309907	0.188771	2.60118	1.43379	1.16739	391.589	217.379	10.5529	6.20408	0.1717	0.376515	0.293036	*****	*****	*****	0.0160952	0.0745296	2.41992	0.185644	0.0891402	1.30744	0.143163
1198	EXP	EXP2	ZONA6	AREA2	REEDS	Phragmites australis	0.12347	0.380397	7.60101	1.00083	0.766377	1.76721	0.0828013	50.1289	0.129024	0.255202	2.7374	0.771759	15.0034	0.0911205	0.409306	0.0109267	0.13995	0.0109267	0.0794645	0.122401	0.0175498	0.00624812	0.144089	1.47105	0.86244	0.60861	175.444	140.652	3.52273	3.26105	0.163657	0.190204	0.167121	*****	*****	*****	0.01682	0.0815784	2.50901	0.201865	0.154942	1.55487	0.142138
1199	EXP	EXP2	ZONA7	AREA1	REEDS	Phragmites australis	0.159805	0.863504	23.1702	1.75122	2.04829	3.79951	0.0870374	0.546014	0.123045	0.295186	2.70724	0.471524	12.7462	0.114575	0.592306	0.0170013	0.140046	0.0170013	0.0688095	0.11759	0.0224557	0.00292412	0.189153	2.54772	1.34048	1.20724	348.546	237.618	9.249	6.44433	0.17598	0.375841	0.311108	0.1212327245	0.68486851199	95.56686817	0.0160202	0.0744827	2.42085	0.1864	0.104113	1.2782	0.14052
1200	EXP	EXP2	ZONA8	AREA1	REEDS	Phragmites australis	0.11763	0.520662	7.64131	1.11247	0.886638	1.9991	0.08066	12.0321	0.12994	0.224106	2.3488	0.59779	176.756	0.0878432	0.380075	0.0101898	0.140131	0.0101898	0.0787456	0.124938	0.0151922	0.00627312	0.142342	1.58849	0.883306	0.705183	199.763	148.45	3.54236	3.67271	0.222242	0.205151	0.141325	*****	*****	*****	0.0159452	0.0837323	2.53566	0.203683	0.129119	1.62679	0.129153
1201	EXP	EXP2	ZONA8	AREA2	REEDS	Phragmites australis	0.205418	0.0860071	17.9967	1.8551	2.51351	4.3686	0.12063	0.580507	0.179833	0.400115	2.69123	0.611548	19.7514	0.158141	1.05495	0.0190194	0.198852	0.0190194	0.102847	0.169092	0.0297604	0.00334899	0.258749	3.13266	1.52157	1.61109	328.838	253.528	9.63381	8.76856	0.235582	0.344409	0.273524	*****	*****	*****	0.0159202	0.118955	2.51623	0.271939	0.131225	1.32021	0.144877
1202	EXP	EXP2	ZONA9	AREA1	REEDS	Phragmites australis	0.12309	0.900165	12.0131	1.47689	0.885203	2.3621	0.0787285	0.606975	0.119287	0.240789	2.20858	0.42523	155.249	0.0887177	0.386037	0.0120183	0.131305	0.0120183	0.0729641	0.114426	0.0168788	0.00444866	0.158752	1.69788	1.02866	0.669216	296.955	169.876	5.07675	4.33114	0.137923	0.162484	0.105658	*****	*****	*****	0.0159952	0.07182	2.49725	0.187391	0.0960815	1.5071	0.137125
1203	EXP	EXP2	ZONA9	AREA2	REEDS	Phragmites australis	0.205095	1.61751	29.5893	2.94955	1.99338	4.94293	0.111685	0.0597637	0.163502	0.335493	2.28465	0.184048	165.998	0.16491	1.01162	0.0207664	0.184268	0.0207664	0.0893753	0.157174	0.0270947	0.0026492	0.281576	3.27643	1.72655	1.54989	392.01	286.673	13.5937	9.82126	0.200299	0.423403	0.29033	*****	*****	*****	0.0160702	0.107203	2.44746	0.246549	0.0766385	1.26468	0.132108
1204	EXP	EXP2	ZONA9	AREA3	REEDS	Phragmites australis	0.155606	1.44626	21.4493	2.23293	1.19835	3.43128	0.0929722	0.0853767	0.13323	0.298167	2.2405	0.448328	163.242	0.116448	0.626402	0.0157461	0.148976	0.0157461	0.078997	0.127197	0.0217786	0.00359892	0.211138	2.48015	1.44817	1.03198	300.964	219.439	8.11496	8.36855	0.210114	0.293993	0.225736	*****	*****	*****	0.0161202	0.089888	2.4488	0.206194	0.077529	1.37093	0.13996
[truncated: 4 more columns]
